# Supplementary material for: Genome-wide mapping of gene–microbiota interactions in susceptibility to autoimmune skin blistering
Source: Nat Commun. 2013 Sep 17;4:2462. doi: 10.1038/ncomms3462 (PMC3778513; doi:10.1038/ncomms3462)
Supplement: Supplementary Dataset 1 — QTLs detected for species level OTUs of the skin microbiota [file ncomms3462-s2.xlsx]

## Sheet: Sheet1
Supplementary Data 1. QTLs detected for species level OTUs of the skin microbiota
spQTL list	OTUIDǂ	Taxonomic Classificationᵟ	Closely related speciesᵠ	Nearest marker to peak	Chr	Peak position in Mb	Anova -log P score (LOD)	Genome wide significance	Confidence Interval (CI) in Mb using 1.5 -log P drop	% Phenotypic Variance#	QTL found using non-immunized plus immunized mice without clinical EBA mice (n=197)¥	QTL found only in immunized mice without clinical EBA mice (n=119)¥
spQTL1	193038	k__Bacteria;p__Bacteroidetes;c__Bacteroidia;o__Bacteroidales	unclassified species	rs6246342	2	150	4.23	E-value < 0.1	132-152	3.26	--	--
spQTL2	60254	k__Bacteria;p__Cyanobacteria;c__Chloroplast;o__Streptophyta	unclassified species	rs6241331	3	52	4.9	E-value < 0.05	46-55	2.8	yes	yes
spQTL3	294146	k__Bacteria;p__Proteobacteria;c__Alphaproteobacteria	unclassified species	rs3677770	4	55	4.23	E-value < 0.1	48-62	6.17	--	--
spQTL4	314572	k__Bacteria;p__Proteobacteria;c__Gammaproteobacteria;o__Pseudomonadales;f__Moraxellaceae;g__Acinetobacter	unclassified species	rs6320810	9	115	4.5	E-value < 0.05	106-	3.29	--	--
spQTL5	N31208	k__Bacteria;p__Firmicutes;c__Bacilli;o__Lactobacillales;f__Streptococcaceae;g__Streptococcus	unclassified species	Gnf12.077.067	12	80	4.3	E-value < 0.1	74-85	7.54	--	--
spQTL6	130241	k__Bacteria;p__Proteobacteria;c__Betaproteobacteria;o__Burkholderiales;f__Oxalobacteraceae;g__Herbaspirillum	unclassified species	rs13482712	15	92	4.28	E-value < 0.1	82-101	7.35	--	yes
spQTL7	N26684	k__Bacteria;p__Firmicutes;c__Bacilli;o__Bacillales;f__Staphylococcaceae;g__Staphylococcus	Staphylococcus equorum	rs13483244	18	21	5.24	E-value < 0.05	11-31	5.44	--	--
spQTL8	N10459	k__Bacteria;p__Firmicutes;c__Bacilli;o__Bacillales;f__Staphylococcaceae;g__Staphylococcus	unclassified species	rs13483319	18	41	4.28	E-value < 0.1	33-46	2.88	--	--
spQTL9	N6868	k__Bacteria;p__Firmicutes;c__Bacilli;o__Bacillales;f__Staphylococcaceae;g__Staphylococcus	Staphylococcus equorum	rs3706601	18	78	4.14	E-value < 0.1	70-82	11.31	--	--
ǂ OTU Ids. The Ids for clusters displaying no match to the reference greengenes database start with an "N"
ᵟ Taxonomic classification from the RDP database and its prefixes k, p,c,o,f and g for kingdom, phylum, class, order, family and genus bacterial taxonomic level, respectively. For OTUs that were unclassified, the next highest taxonomic level to which they could be classified is shown.
ᵠ Closely related species were identified using the greengenes database (see methods) and were assigned using BLAST.
# Percent of phenotypic variation of QTL was estimated using linear regression
¥ QTL found is determined by location of peak position within the confidence interval of spQTLs and it is not taxon specific

## Sheet: Sheet2
484436	k__Bacteria;p__Proteobacteria;c__Gammaproteobacteria;o__Pseudomonadales;f__Moraxellaceae	From the start of Chromosome 2	rs4136817	rs6240512	2		4231160	10900000	10900000	10.9	4.25
589787	k__Bacteria;p__Cyanobacteria;c__Chloroplast;o__Streptophyta	rs3726974	rs13476928	rs6187766	2	169667000	173920000	179257000	9590000	9.59	4.71
469709	k__Bacteria;p__Bacteroidetes;c__Bacteroidia;o__Bacteroidales;f__Bacteroidaceae;g__Bacteroides;s__Bacteroidesdorei	rs13476963	rs13476973	rs3715834	3	7679720	11015800	26538400	18858680	18.86	5.07
237040	k__Bacteria;p__Firmicutes;c__Bacilli;o__Bacillales;f__Alicyclobacillaceae;g__Alicyclobacillus	CEL.3_46558020	rs6335414	rs4223969	3	46357900	52821700	54853200	8495300	8.5	4.69
None4110	k__Bacteria;p__Firmicutes;c__Bacilli;o__Lactobacillales;f__Aerococcaceae;g__Aerococcus	rs3660863	mCV22939387	CEL.4_19508304	4	7127330	15321400	19508300	12380970	12.38	4.48
None26135	k__Bacteria;p__Proteobacteria;c__Betaproteobacteria;o__Neisseriales;f__Neisseriaceae	From the start of Chromosome 5	rs13478110	rs13478133	5		9741130	21120000	21120000	21.12	4.18
18951	k__Bacteria;p__Firmicutes;c__Bacilli;o__Lactobacillales;f__Streptococcaceae;g__Streptococcus;s__Streptococcuspneumoniae	rs13480570	rs3716113	rs3676667	10	30725800	42421700	46672300	15946500	15.95	5.49
18951	k__Bacteria;p__Firmicutes;c__Bacilli;o__Lactobacillales;f__Streptococcaceae;g__Streptococcus;s__Streptococcuspneumoniae	rs13480570	rs6374078	rs6359581	10	30725800	60568000	64017600	33291800	33.29	5.14
None1877	k__Bacteria;p__Actinobacteria;c__Actinobacteria;o__Actinomycetales;f__Dietziaceae;g__Dietzia;s__Dietziamaris	rs3679784	rs8267104	rs6275055	13	20998200	23797300	26016800	5018600	5.02	4.16
196037	k__Bacteria;p__Firmicutes;c__Clostridia;o__Clostridiales;f__Lachnospiraceae	From the start of Chromosome 15	rs13459176	CEL.15_8331158	15		3229030	8424180	8424180	8.42	4.59
196037	k__Bacteria;p__Firmicutes;c__Clostridia;o__Clostridiales;f__Lachnospiraceae	From the start of Chromosome 15	CEL.15_4222769	CEL.15_8331158	15		4349150	8424180	8424180	8.42	4.4
293030	k__Bacteria;p__Proteobacteria;c__Betaproteobacteria;o__Burkholderiales;f__Burkholderiaceae;g__Ralstonia	rs13482549	rs13482585	rs13482595	15	45474500	53867200	58448000	12973500	12.97	4.79
567604	k__Bacteria;p__Firmicutes;c__Bacilli;o__Lactobacillales;f__Lactobacillaceae;g__Lactobacillus	From the start of Chromosome 19	rs6236348	rs6316813	19		6211720	11396600	11396600	11.4	4.32
567604	k__Bacteria;p__Firmicutes;c__Bacilli;o__Lactobacillales;f__Lactobacillaceae;g__Lactobacillus	rs6316813	gnf19.017.711	rs3720897	19	11396600	20079200	25196300	13799700	13.8	4.23
294146	k__Bacteria;p__Proteobacteria;c__Alphaproteobacteria	CEL.X_8334947	gnfX.035.350	rs13483756	X	9580250	48285500	50304100	40723850	40.72	5.57
294146	k__Bacteria;p__Proteobacteria;c__Alphaproteobacteria	rs13483712	rs13483724	rs13483777	X	9129380	33548000	58428400	49299020	49.3	4.39
None26397	k__Bacteria;p__Proteobacteria;c__Alphaproteobacteria	gnfX.026.801	gnfX.035.350	rs13483761	X	39577800	48285500	53469000	13891200	13.89	4.16
243860	k__Bacteria;p__Proteobacteria;c__Betaproteobacteria;o__Burkholderiales;f__Burkholderiaceae;g__Ralstonia	rs13483724	CEL.X_39961894	petM.05810.1	X	33548000	44966700	66915700	33367700	33.37	4.95
243860	k__Bacteria;p__Proteobacteria;c__Betaproteobacteria;o__Burkholderiales;f__Burkholderiaceae;g__Ralstonia	rs13483724	CEL.X_44311522	petM.05810.1	X	33548000	49318700	66915700	33367700	33.37	4.65
293030	k__Bacteria;p__Proteobacteria;c__Betaproteobacteria;o__Burkholderiales;f__Burkholderiaceae;g__Ralstonia	rs13483724	CEL.X_39961894	rs13483761	X	33548000	44966700	53469000	19921000	19.92	5.72
293030	k__Bacteria;p__Proteobacteria;c__Betaproteobacteria;o__Burkholderiales;f__Burkholderiaceae;g__Ralstonia	CEL.X_8334947	rs13483750	petM.05810.1	X	9580250	48727800	66915700	57335450	57.34	4.72
293030	k__Bacteria;p__Proteobacteria;c__Betaproteobacteria;o__Burkholderiales;f__Burkholderiaceae;g__Ralstonia	CEL.X_8334947	gnfX.023.543	petM.05810.1	X	9580250	36252800	66915700	57335450	57.34	4.6
