# Supplementary material for: Genome-wide mapping of gene–microbiota interactions in susceptibility to autoimmune skin blistering
Source: Nat Commun. 2013 Sep 17;4:2462. doi: 10.1038/ncomms3462 (PMC3778513; doi:10.1038/ncomms3462)
Supplement: Supplementary Dataset 2 — Skin microbiota QTLs detected from genus to phylum level [file ncomms3462-s3.xlsx]

## Sheet: Sheet1
Supplementary Data 2. Skin microbiota QTLs detected from genus to phylum level
gpQTL list	Taxonomic Classificationᵟ	Nearest marker to peak	Chr	Peak position in Mb	Anova -log P score (LOD)	Genome wide significance	Confidence Interval (CI) in Mb using 1.5 -log P drop	% Phenotypic Variance#	QTL seen in spQTLᵠ	Taxon specific QTL seen in spQTLǂ	QTL found using non-immunized plus immunized mice without clinical EBA mice (n=197)¥	QTL found only in immunized mice without clinical EBA mice (n=119)¥
gpQTL1	k___Bacteria;p__Bacteroidetes;c__Flavobacteria	rs6241331	3	52.3943	4.1	E-value < 0.1	46-55	4.36	yes	--	--	--
	k___Bacteria;p__Bacteroidetes;c__Flavobacteria;o__Flavobacteriales	rs6241331	3	52.3943	4.1	E-value < 0.1	46-55	4.36	yes	--	--	--
	k___Bacteria;p__Bacteroidetes;c__Flavobacteria;o__Flavobacteriales;f__Flavobacteriaceae	rs6241331	3	52.3943	4.28	E-value < 0.1	46-55	4.25	yes	--	--	--
	k___Bacteria;p__Cyanobacteria	rs6241331	3	52.3943	4.97	E-value < 0.05	46-55	3.59	yes	yes	--	--
	k___Bacteria;p__Cyanobacteria;c__Cyanobacteria	rs6241331	3	52.3943	4.97	E-value < 0.05	46-55	2.73	yes	yes	--	--
gpQTL2	k___Bacteria;p__Proteobacteria;c__Betaproteobacteria;o__Neisseriales;f__Neisseriaceae;g__Neisseria	rs13482216	14	62.5102	5.8	E-value < 0.05	56-69	4.13	--	--	yes	--
gpQTL3	k___Bacteria;p__Firmicutes	CEL.14_73162771	14	81.7805	4.14	E-value < 0.1	70-103	2.25	--	--	yes	--
gpQTL4	k___Bacteria;p__Proteobacteria;c__Gammaproteobacteria;o__Enterobacteriales;f__Enterobacteriaceae	rs13483157	17	89.2877	4.25	E-value < 0.1	76-95	2.15	--	--	--	--
gpQTL5	k___Bacteria;p__Bacteroidetes;c__Bacteroidia;o__Bacteroidales;f__Prevotellaceae;g__Prevotella	CEL.18_5565618	18	5.39514	4.21	E-value < 0.1	-12	3.25	yes	--	--	yes
gpQTL6	k___Bacteria;p__Firmicutes;c__Bacilli;o__Lactobacillales;f__Streptococcaceae	CEL.X_8334947	X	9.58025	4.47	E-value < 0.05	9 – 34	5.25	--	--	--	yes
	k___Bacteria;p__Firmicutes;c__Bacilli;o__Lactobacillales;f__Streptococcaceae;g__Streptococcus	CEL.X_8334947	X	9.58025	4.52	E-value < 0.05	9 – 34	5.22	--	--	--	yes
	k___Bacteria;p__Firmicutes;c__Clostridia	CEL.X_8334947	X	9.58025	4.2	E-value < 0.1	9 – 36	3.34	--	--	--	yes
	k___Bacteria;p__Firmicutes;c__Clostridia;o__Clostridiales	CEL.X_8334947	X	9.58025	4.26	E-value < 0.1	9 – 36	3.32	--	--	--	yes
ᵟ Taxonomic classification from the RDP database and its prefixes k, p, c, o, f and g for kingdom, phylum, class, order, family and genus bacterial taxonomic level, respectively. For OTUs that were unclassified, the next highest taxonomic level to which they could be classified is shown.
# Percent of phenotypic variation of QTL was estimated using linear regression
ᵠ QTL found is determined by location of QTL peak position within the confidence interval of spQTLs, but it is not taxon specific
ǂ QTL found is determined by location of QTL peak position within the confidence interval of spQTLs. At least one of the taxonomic levels of the QTL matches with that of the spQTL.
¥ QTL found is determined by location of peak position within the confidence interval of gpQTLs, but it is not taxon specific
