# Supplementary material for: Genome-wide mapping of gene–microbiota interactions in susceptibility to autoimmune skin blistering
Source: Nat Commun. 2013 Sep 17;4:2462. doi: 10.1038/ncomms3462 (PMC3778513; doi:10.1038/ncomms3462)
Supplement: Supplementary Dataset 3 — List of innate immunity related genes found within the confidence intervals of spQTLs [file ncomms3462-s4.xlsx]

## Sheet: Sheet1
Supplementary Data 3. List of innate immunity related genes found with in the confidence intervals of spQTLs
Gene related to innate immunity	Chr	Genome Coordinates NCBI Build 37 in Mb	cM	Gene name		OTUIDǂ	Taxonomic Classificationᵟ	Closely related speciesᵠ	Nearest marker to peak	Chr	Peak position in Mb	Anova -log P score (LOD)	Confidence Interval (CI) in Mb using 1.5 -log P drop
Polr3f	2	144.35-144.37	71.02	polymerase (RNA) III (DNA directed) polypeptide F		193038	k__Bacteria;p__Bacteroidetes;c__Bacteroidia;o__Bacteroidales	unclassified species	rs6246342	2	131.819	4.23	150-152
Irak4	15	94.37-94.41	48.55	interleukin-1 receptor-associated kinase 4		130241	k__Bacteria;p__Proteobacteria;c__Betaproteobacteria;o__Burkholderiales;f__Oxalobacteraceae;g__Herbaspirillum	unclassified species	rs13482712	15	82.0496	4.28	92-101
Aqp4	18	15.55-15.56	8.74	aquaporin 4		N26684	k__Bacteria;p__Firmicutes;c__Bacilli;o__Bacillales;f__Staphylococcaceae;g__Staphylococcus	Staphylococcus equorum	rs13483244	18	11.0848	5.24	21-31
Tmem173	18	35.89-35.90	19.23	transmembrane protein 173		N10459	k__Bacteria;p__Firmicutes;c__Bacilli;o__Bacillales;f__Staphylococcaceae;g__Staphylococcus	unclassified species	rs13483319	18	33.2917	4.28	41-46
Cd14	18	36.88-36.89	19.46	CD14 antigen		N10459	k__Bacteria;p__Firmicutes;c__Bacilli;o__Bacillales;f__Staphylococcaceae;g__Staphylococcus	unclassified species	rs13483319	18	33.2917	4.28	41-46
List of innate immunity related genes found with in the confidence intervals of gpQTLs
Polr3d	14	70.84-70.84	36.32	polymerase (RNA) III (DNA directed) polypeptide D		--	k___Bacteria;p__Firmicutes	--	CEL.14_73162771	14	81.7805	4.14	70-103
Prkce	17	86.57-87.06	56.74	protein kinase C, epsilon		--	k___Bacteria;p__Proteobacteria;c__Gammaproteobacteria;o__Enterobacteriales;f__Enterobacteriaceae	--	rs13483157	17	89.2877	4.25	76-95
Colec12	18	9.71-9.88	4.91	collectin sub-family member 12		--	k___Bacteria;p__Bacteroidetes;c__Bacteroidia;o__Bacteroidales;f__Prevotellaceae;g__Prevotella	--	CEL.18_5565618	18	5.39514	4.21	-12
Cfp	20	20.50-20.51	16.44	complement factor properdin		--	k___Bacteria;p__Firmicutes;c__Bacilli;o__Lactobacillales;f__Streptococcaceae	--	CEL.X_8334947	X	9.58025	4.47	9 – 34
						--	k___Bacteria;p__Firmicutes;c__Bacilli;o__Lactobacillales;f__Streptococcaceae;g__Streptococcus	--	CEL.X_8334947	X	9.58025	4.52	9 – 34
						--	k___Bacteria;p__Firmicutes;c__Clostridia	--	CEL.X_8334947	X	9.58025	4.2	9 – 36
						--	k___Bacteria;p__Firmicutes;c__Clostridia;o__Clostridiales	--	CEL.X_8334947	X	9.58025	4.26	9 – 36
ǂ OTU Ids. The Ids for clusters displaying no match to the reference greengenes database start with an "N"
ᵟ Taxonomic classification from the RDP database and its prefixes k, p,c,o,f and g for kingdom, phylum, class, order, family and genus bacterial taxonomic level, respectively. For OTUs that were unclassified, the next highest taxonomic level to which they could be classified is shown.
ᵠ Closely related species were identified using the greengenes database (see methods) and were assigned using BLAST.
