# Supplementary material for: Genome-wide mapping of gene–microbiota interactions in susceptibility to autoimmune skin blistering
Source: Nat Commun. 2013 Sep 17;4:2462. doi: 10.1038/ncomms3462 (PMC3778513; doi:10.1038/ncomms3462)
Supplement: Supplementary Dataset 4 — Covariate analysis using EBA susceptibility as the primary phenotype and bacterial species OTUs as covariates [file ncomms3462-s5.xlsx]

## Sheet: Sheet1
Supplementary Data 4. Covariate analysis using EBA susceptibility as the primary phenotype and bacterial species OTUs as covariates
OTUIDǂ	Taxonomic Classificationᵟ	Closely related speciesᵠ	Nearest marker to peak	Chr	Peak position in Mb	Confidence Interval (CI) in Mb using 1.5 -log P drop	Covariate Anova -log P score	E value for covariate QTL *	EBA score Anova -log P score	E value for EBA QTL *	Difference in -log P scoreᵧ	Percent increase of -log P
173469	k__Bacteria;p__Firmicutes;c__Bacilli;o__Bacillales;f__Staphylococcaceae;g__Staphylococcus	Staphylococcus hominis	rs6211533	19	57	53-60	5.08	E-value < 0.05	3.59	ns	1.49	0.415042
N13471	k__Bacteria;p__Firmicutes;c__Bacilli;o__Bacillales;f__Staphylococcaceae;g__Staphylococcus	Staphylococcus hominis	rs6211533	19	57	53-60	4.62	E-value < 0.05	3.59	ns	1.03	0.286908
589787	k__Bacteria;p__Cyanobacteria;c__Chloroplast;o__Streptophyta	unclassified species	rs6211533	19	57	53-60	4.35	E-value < 0.1	3.59	ns	0.76	0.211699
N12197	k__Bacteria;p__Cyanobacteria;c__Chloroplast;o__Streptophyta	unclassified species	rs6211533	19	57	53-60	4.24	E-value < 0.1	3.59	ns	0.65	0.181058
60254	k__Bacteria;p__Cyanobacteria;c__Chloroplast;o__Streptophyta	unclassified species	rs6211533	19	57	53-60	4.23	E-value < 0.1	3.59	ns	0.64	0.178273
52884	k__Bacteria;p__Proteobacteria;c__Epsilonproteobacteria;o__Campylobacterales;f__Helicobacteraceae;g__Helicobacter	Helicobacter apodemus	rs6211533	19	57	53-60	4.23	E-value < 0.1	3.59	ns	0.64	0.178273
286668	k__Bacteria;p__Firmicutes;c__Bacilli;o__Lactobacillales;f__Streptococcaceae;g__Streptococcus	unclassified species	rs6211533	19	57	53-60	4.19	E-value < 0.1	3.59	ns	0.6	0.167131
243860	k__Bacteria;p__Proteobacteria;c__Betaproteobacteria;o__Burkholderiales;f__Burkholderiaceae;g__Ralstonia	unclassified species	rs6211533	19	57	53-60	4.17	E-value < 0.1	3.59	ns	0.58	0.16156
101810	k__Bacteria;p__Proteobacteria;c__Epsilonproteobacteria;o__Campylobacterales;f__Helicobacteraceae;g__Helicobacter	Helicobacter ganmani	rs6211533	19	57	53-60	4.16	E-value < 0.1	3.59	ns	0.57	0.158774
484436	k__Bacteria;p__Proteobacteria;c__Gammaproteobacteria;o__Pseudomonadales;f__Moraxellaceae	unclassified species	rs6211533	19	57	53-60	4.09	E-value < 0.1	3.59	ns	0.5	0.139276
ǂ OTU Ids. The Ids for clusters displaying no match to the reference greengenes database start with an "N"
ᵟ Taxonomic classification from the RDP database and its prefixes k, p,c,o,f and g for kingdom, phylum, class, order, family and genus bacterial taxonomic level, respectively. For OTUs that were unclassified, the next highest taxonomic level to which they could be classified is shown.
ᵠ Closely related species were identified using the greengenes database (see methods) and were assigned using BLAST.
ᵧ Difference in -log P score of the peak snp associated with EBA (presence/absence) and that of EBA along with an OTU as a covariate.
*Significance threshold was set to a E value of 0.05 and 0.1 (see Methods). "ns" stands for not significant at a 0.1 significance threshold

## Sheet: Sheet2
a	s	c
325622	13405	13405
N29011	52884	52884
66816	66816	66816
92651	82696	82696
538741	83643	83643
325622	86757	86757
N29011	92651	92651
N5309	101810	101810
	108747	108747
	173469	173469
	181076	181076
86757	195445	195445
470219	226812	226812
82696	237040	237040
	243860	243860
52884	273465	273465
328536	294146	294146
325622	325622	325622
82696	328536	328536
101810	470219	470219
567604	538741	538741
N24810	567604	567604
N13471	N10167	N10167
470219	N12039	N12039
N13471	N13471	N13471
	N16209	N16209
	N18531	N18531
	N2007	N2007
N2791	N22308	N22308
	N23448	N23448
	N24810	N24810
	N26135	N26135
N18531	N26397	N26397
	N2791	N2791
	N29011	N29011
	N5309	N5309
181076	N6868	N6868
294146
N26397
108747
92651
N29011
173469
N24810
181076
237040
N12039
N22308
N23448
N12039
N22308
N23448
N12039
N22308
N23448
N2791
N6868
173469
325622
52884
N2007
195445
N16209
470219
82696
N29011
101810
226812
N26135
243860
N10167
273465
52884
N2007
470219
101810
13405
83643

## Sheet: Sheet3
86757
160031
N5309
108747
181076
N26135
18951
N26397
294146
368907
195445
N23448
52884
N29011
N13471
173469
101810
92651
538741
182382
N24810
237040
N15384
276600
N2791
N12039
13405
N22308
N2007
470219

## Sheet: Sheet4
N26397		N26397
52884		52884
N24810		N24810
195445		195445
N29011		N29011
N2007		N2007
108747		108747
N26397		N26397
237040		237040
237040		181076
108747		N23448
108747		N13471
N26397		13405
181076		538741
N23448		101810
N13471		294146
13405		368907
108747		18951
538741		276600
101810		470219
294146		92651
368907		N5309
18951		173469
276600		N26135
470219
181076
368907
92651
18951
181076
N23448
N5309
173469
N26135
368907
195445
