# Supplementary material for: Genome-wide mapping of gene–microbiota interactions in susceptibility to autoimmune skin blistering
Source: Nat Commun. 2013 Sep 17;4:2462. doi: 10.1038/ncomms3462 (PMC3778513; doi:10.1038/ncomms3462)
Supplement: Supplementary Dataset 5 — Percentages of animals developing EBA with respect to genotype and bacterial abundance class (high or low) [file ncomms3462-s6.xlsx]

## Sheet: Sheet1
Supplementary Data 5. Percentages of animals developing EBA with respect to genotype and bacterial abundance class (high or low)
OTUIDǂ	Taxonomic Classificationᵟ	Closely related speciesᵠ	Nearest marker to peak	Chr	Peak position in Mb	Confidence Interval (CI) in Mb using 1.5 -log P drop	Covariate Anova -log P score	Peak SNP (allele information)		Percentage of animals developing EBA with respect to peak genotype and high bacterial abundance*				Percentage of animals developing EBA with respect to peak genotype and low bacterial abundance*		P value from Fisher exact testⱤ	Direction
								(A/B)	AA (n)	AB (n)	BB (n)		AA (n)	AB (n)	BB (n)
173469	k__Bacteria;p__Firmicutes;c__Bacilli;o__Bacillales;f__Staphylococcaceae;g__Staphylococcus	Staphylococcus hominis	rs6211533	19	57	53-60	5.08	A/C	26% (65)	29% (21)	67% (6)		34% (56)	48% (33)	100% (2)	0.05	Probiotic
N13471	k__Bacteria;p__Firmicutes;c__Bacilli;o__Bacillales;f__Staphylococcaceae;g__Staphylococcus	Staphylococcus hominis	rs6211533	19	57	53-60	4.62	A/C	21% (63)	26% (23)	67% (6)		40% (58)	52% (31)	100% (2)	ns	Probiotic
589787	k__Bacteria;p__Cyanobacteria;c__Chloroplast;o__Streptophyta	unclassified species	rs6211533	19	57	53-60	4.35	A/C	27% (62)	23% (26)	75% (4)		32% (59)	57% (28)	75% (4)	ns	Probiotic
N12197	k__Bacteria;p__Cyanobacteria;c__Chloroplast;o__Streptophyta	unclassified species	rs6211533	19	57	53-60	4.24	A/C	26% (58)	37% (30)	75% (4)		33% (63)	46% (24)	75% (4)	ns	Probiotic
60254	k__Bacteria;p__Cyanobacteria;c__Chloroplast;o__Streptophyta	unclassified species	rs6211533	19	57	53-60	4.23	A/C	25% (59)	37% (30)	67% (3)		34% (62)	46% (24)	80% (5)	ns	Probiotic
52884	k__Bacteria;p__Proteobacteria;c__Epsilonproteobacteria;o__Campylobacterales;f__Helicobacteraceae;g__Helicobacter	Helicobacter apodemus	rs6211533	19	57	53-60	4.23	A/C	25% (59)	25% (28)	80% (5)		34% (62)	58% (26)	67% (3)	ns	Probiotic
286668	k__Bacteria;p__Firmicutes;c__Bacilli;o__Lactobacillales;f__Streptococcaceae;g__Streptococcus	unclassified species	rs6211533	19	57	53-60	4.19	A/C	27% (59)	43% (28)	60% (5)		32% (62)	38% (26)	100% (3)	ns	Probiotic
243860	k__Bacteria;p__Proteobacteria;c__Betaproteobacteria;o__Burkholderiales;f__Burkholderiaceae;g__Ralstonia	unclassified species	rs6211533	19	57	53-60	4.17	A/C	28% (61)	36% (25)	67% (6)		32% (60)	45% (29)	100% (2)	ns	Probiotic
101810	k__Bacteria;p__Proteobacteria;c__Epsilonproteobacteria;o__Campylobacterales;f__Helicobacteraceae;g__Helicobacter	Helicobacter ganmani	rs6211533	19	57	46-60	4.16	A/C	32% (62)	24% (25)	80% (5)		27% (59)	55% (29)	67% (3)	ns	Probiotic
484436	k__Bacteria;p__Proteobacteria;c__Gammaproteobacteria;o__Pseudomonadales;f__Moraxellaceae	unclassified species	rs6211533	19	57	53-60	4.09	A/C	25% (61)	36% (28)	100% (3)		35% (60)	46% (26)	60% (5)	ns	Probiotic
ǂ OTU Ids. The Ids for clusters displaying no match to the reference greengenes database start with an "N"
ᵟ Taxonomic classification from the RDP database and its prefixes k, p,c,o,f and g for kingdom, phylum, class, order, family and genus bacterial taxonomic level, respectively. For OTUs that were unclassified, the next highest taxonomic level to which they could be classified is shown.
ᵠ Closely related species were identified using the greengenes database (see methods) and were assigned using BLAST.
* High and low bacterial abundance for each species level OTUs is defined by taking the median of relative values
Ɽ ns stands for not significant p value at alpha≤0.05
