# Supplementary material for: Genome-wide mapping of gene–microbiota interactions in susceptibility to autoimmune skin blistering
Source: Nat Commun. 2013 Sep 17;4:2462. doi: 10.1038/ncomms3462 (PMC3778513; doi:10.1038/ncomms3462)
Supplement: Supplementary Dataset 6 — All mouse genotype, phenotype and Happy input files [file ncomms3462-s7.zip]

Archive with 617 entries (604 files):
- Supplementary_Data_6/
- Supplementary_Data_6/.DS_Store
- __MACOSX/
- __MACOSX/Supplementary_Data_6/
- __MACOSX/Supplementary_Data_6/._.DS_Store
- Supplementary_Data_6/Happy_input_131_CMM_OTUs/
- Supplementary_Data_6/Happy_input_131_CMM_OTUs/.DS_Store
- __MACOSX/Supplementary_Data_6/Happy_input_131_CMM_OTUs/
- __MACOSX/Supplementary_Data_6/Happy_input_131_CMM_OTUs/._.DS_Store
- Supplementary_Data_6/Happy_input_131_CMM_OTUs/happy_input_CMM_species_OTU_101810.txt
- __MACOSX/Supplementary_Data_6/Happy_input_131_CMM_OTUs/._happy_input_CMM_species_OTU_101810.txt
- Supplementary_Data_6/Happy_input_131_CMM_OTUs/happy_input_CMM_species_OTU_102524.txt
- __MACOSX/Supplementary_Data_6/Happy_input_131_CMM_OTUs/._happy_input_CMM_species_OTU_102524.txt
- Supplementary_Data_6/Happy_input_131_CMM_OTUs/happy_input_CMM_species_OTU_106244.txt
- __MACOSX/Supplementary_Data_6/Happy_input_131_CMM_OTUs/._happy_input_CMM_species_OTU_106244.txt
- Supplementary_Data_6/Happy_input_131_CMM_OTUs/happy_input_CMM_species_OTU_108747.txt
- __MACOSX/Supplementary_Data_6/Happy_input_131_CMM_OTUs/._happy_input_CMM_species_OTU_108747.txt
- Supplementary_Data_6/Happy_input_131_CMM_OTUs/happy_input_CMM_species_OTU_120648.txt
- __MACOSX/Supplementary_Data_6/Happy_input_131_CMM_OTUs/._happy_input_CMM_species_OTU_120648.txt
- Supplementary_Data_6/Happy_input_131_CMM_OTUs/happy_input_CMM_species_OTU_130241.txt
- __MACOSX/Supplementary_Data_6/Happy_input_131_CMM_OTUs/._happy_input_CMM_species_OTU_130241.txt
- Supplementary_Data_6/Happy_input_131_CMM_OTUs/happy_input_CMM_species_OTU_13405.txt
- __MACOSX/Supplementary_Data_6/Happy_input_131_CMM_OTUs/._happy_input_CMM_species_OTU_13405.txt
- Supplementary_Data_6/Happy_input_131_CMM_OTUs/happy_input_CMM_species_OTU_143131.txt
- __MACOSX/Supplementary_Data_6/Happy_input_131_CMM_OTUs/._happy_input_CMM_species_OTU_143131.txt
- Supplementary_Data_6/Happy_input_131_CMM_OTUs/happy_input_CMM_species_OTU_15711.txt
- __MACOSX/Supplementary_Data_6/Happy_input_131_CMM_OTUs/._happy_input_CMM_species_OTU_15711.txt
- Supplementary_Data_6/Happy_input_131_CMM_OTUs/happy_input_CMM_species_OTU_157775.txt
- __MACOSX/Supplementary_Data_6/Happy_input_131_CMM_OTUs/._happy_input_CMM_species_OTU_157775.txt
- Supplementary_Data_6/Happy_input_131_CMM_OTUs/happy_input_CMM_species_OTU_160031.txt
- __MACOSX/Supplementary_Data_6/Happy_input_131_CMM_OTUs/._happy_input_CMM_species_OTU_160031.txt
- Supplementary_Data_6/Happy_input_131_CMM_OTUs/happy_input_CMM_species_OTU_167498.txt
- __MACOSX/Supplementary_Data_6/Happy_input_131_CMM_OTUs/._happy_input_CMM_species_OTU_167498.txt
- Supplementary_Data_6/Happy_input_131_CMM_OTUs/happy_input_CMM_species_OTU_173469.txt
- __MACOSX/Supplementary_Data_6/Happy_input_131_CMM_OTUs/._happy_input_CMM_species_OTU_173469.txt
- Supplementary_Data_6/Happy_input_131_CMM_OTUs/happy_input_CMM_species_OTU_174809.txt
- __MACOSX/Supplementary_Data_6/Happy_input_131_CMM_OTUs/._happy_input_CMM_species_OTU_174809.txt
- Supplementary_Data_6/Happy_input_131_CMM_OTUs/happy_input_CMM_species_OTU_175189.txt
- __MACOSX/Supplementary_Data_6/Happy_input_131_CMM_OTUs/._happy_input_CMM_species_OTU_175189.txt
- Supplementary_Data_6/Happy_input_131_CMM_OTUs/happy_input_CMM_species_OTU_176977.txt
- __MACOSX/Supplementary_Data_6/Happy_input_131_CMM_OTUs/._happy_input_CMM_species_OTU_176977.txt
- Supplementary_Data_6/Happy_input_131_CMM_OTUs/happy_input_CMM_species_OTU_177453.txt
- __MACOSX/Supplementary_Data_6/Happy_input_131_CMM_OTUs/._happy_input_CMM_species_OTU_177453.txt
- Supplementary_Data_6/Happy_input_131_CMM_OTUs/happy_input_CMM_species_OTU_181076.txt
- __MACOSX/Supplementary_Data_6/Happy_input_131_CMM_OTUs/._happy_input_CMM_species_OTU_181076.txt
- Supplementary_Data_6/Happy_input_131_CMM_OTUs/happy_input_CMM_species_OTU_182382.txt
- __MACOSX/Supplementary_Data_6/Happy_input_131_CMM_OTUs/._happy_input_CMM_species_OTU_182382.txt
- Supplementary_Data_6/Happy_input_131_CMM_OTUs/happy_input_CMM_species_OTU_18951.txt
- __MACOSX/Supplementary_Data_6/Happy_input_131_CMM_OTUs/._happy_input_CMM_species_OTU_18951.txt
- Supplementary_Data_6/Happy_input_131_CMM_OTUs/happy_input_CMM_species_OTU_190522.txt
- __MACOSX/Supplementary_Data_6/Happy_input_131_CMM_OTUs/._happy_input_CMM_species_OTU_190522.txt
- Supplementary_Data_6/Happy_input_131_CMM_OTUs/happy_input_CMM_species_OTU_190872.txt
- __MACOSX/Supplementary_Data_6/Happy_input_131_CMM_OTUs/._happy_input_CMM_species_OTU_190872.txt
- Supplementary_Data_6/Happy_input_131_CMM_OTUs/happy_input_CMM_species_OTU_193038.txt
- __MACOSX/Supplementary_Data_6/Happy_input_131_CMM_OTUs/._happy_input_CMM_species_OTU_193038.txt
- Supplementary_Data_6/Happy_input_131_CMM_OTUs/happy_input_CMM_species_OTU_195445.txt
- __MACOSX/Supplementary_Data_6/Happy_input_131_CMM_OTUs/._happy_input_CMM_species_OTU_195445.txt
- Supplementary_Data_6/Happy_input_131_CMM_OTUs/happy_input_CMM_species_OTU_196037.txt
- __MACOSX/Supplementary_Data_6/Happy_input_131_CMM_OTUs/._happy_input_CMM_species_OTU_196037.txt
- Supplementary_Data_6/Happy_input_131_CMM_OTUs/happy_input_CMM_species_OTU_206324.txt
- __MACOSX/Supplementary_Data_6/Happy_input_131_CMM_OTUs/._happy_input_CMM_species_OTU_206324.txt
- Supplementary_Data_6/Happy_input_131_CMM_OTUs/happy_input_CMM_species_OTU_226812.txt
- __MACOSX/Supplementary_Data_6/Happy_input_131_CMM_OTUs/._happy_input_CMM_species_OTU_226812.txt
- Supplementary_Data_6/Happy_input_131_CMM_OTUs/happy_input_CMM_species_OTU_227122.txt
- __MACOSX/Supplementary_Data_6/Happy_input_131_CMM_OTUs/._happy_input_CMM_species_OTU_227122.txt
- Supplementary_Data_6/Happy_input_131_CMM_OTUs/happy_input_CMM_species_OTU_231154.txt
- __MACOSX/Supplementary_Data_6/Happy_input_131_CMM_OTUs/._happy_input_CMM_species_OTU_231154.txt
- Supplementary_Data_6/Happy_input_131_CMM_OTUs/happy_input_CMM_species_OTU_237040.txt
- __MACOSX/Supplementary_Data_6/Happy_input_131_CMM_OTUs/._happy_input_CMM_species_OTU_237040.txt
- Supplementary_Data_6/Happy_input_131_CMM_OTUs/happy_input_CMM_species_OTU_238272.txt
- __MACOSX/Supplementary_Data_6/Happy_input_131_CMM_OTUs/._happy_input_CMM_species_OTU_238272.txt
- Supplementary_Data_6/Happy_input_131_CMM_OTUs/happy_input_CMM_species_OTU_243860.txt
- __MACOSX/Supplementary_Data_6/Happy_input_131_CMM_OTUs/._happy_input_CMM_species_OTU_243860.txt
- Supplementary_Data_6/Happy_input_131_CMM_OTUs/happy_input_CMM_species_OTU_252321.txt
- __MACOSX/Supplementary_Data_6/Happy_input_131_CMM_OTUs/._happy_input_CMM_species_OTU_252321.txt
- Supplementary_Data_6/Happy_input_131_CMM_OTUs/happy_input_CMM_species_OTU_263010.txt
- __MACOSX/Supplementary_Data_6/Happy_input_131_CMM_OTUs/._happy_input_CMM_species_OTU_263010.txt
- Supplementary_Data_6/Happy_input_131_CMM_OTUs/happy_input_CMM_species_OTU_264534.txt
- __MACOSX/Supplementary_Data_6/Happy_input_131_CMM_OTUs/._happy_input_CMM_species_OTU_264534.txt
- Supplementary_Data_6/Happy_input_131_CMM_OTUs/happy_input_CMM_species_OTU_264597.txt
- __MACOSX/Supplementary_Data_6/Happy_input_131_CMM_OTUs/._happy_input_CMM_species_OTU_264597.txt
- Supplementary_Data_6/Happy_input_131_CMM_OTUs/happy_input_CMM_species_OTU_266771.txt
- __MACOSX/Supplementary_Data_6/Happy_input_131_CMM_OTUs/._happy_input_CMM_species_OTU_266771.txt
- Supplementary_Data_6/Happy_input_131_CMM_OTUs/happy_input_CMM_species_OTU_268155.txt
- __MACOSX/Supplementary_Data_6/Happy_input_131_CMM_OTUs/._happy_input_CMM_species_OTU_268155.txt
- Supplementary_Data_6/Happy_input_131_CMM_OTUs/happy_input_CMM_species_OTU_269548.txt
- __MACOSX/Supplementary_Data_6/Happy_input_131_CMM_OTUs/._happy_input_CMM_species_OTU_269548.txt
- Supplementary_Data_6/Happy_input_131_CMM_OTUs/happy_input_CMM_species_OTU_270051.txt
- __MACOSX/Supplementary_Data_6/Happy_input_131_CMM_OTUs/._happy_input_CMM_species_OTU_270051.txt
- Supplementary_Data_6/Happy_input_131_CMM_OTUs/happy_input_CMM_species_OTU_273465.txt
- __MACOSX/Supplementary_Data_6/Happy_input_131_CMM_OTUs/._happy_input_CMM_species_OTU_273465.txt
- Supplementary_Data_6/Happy_input_131_CMM_OTUs/happy_input_CMM_species_OTU_276600.txt
- __MACOSX/Supplementary_Data_6/Happy_input_131_CMM_OTUs/._happy_input_CMM_species_OTU_276600.txt
- Supplementary_Data_6/Happy_input_131_CMM_OTUs/happy_input_CMM_species_OTU_286668.txt
- __MACOSX/Supplementary_Data_6/Happy_input_131_CMM_OTUs/._happy_input_CMM_species_OTU_286668.txt
- Supplementary_Data_6/Happy_input_131_CMM_OTUs/happy_input_CMM_species_OTU_288710.txt
- __MACOSX/Supplementary_Data_6/Happy_input_131_CMM_OTUs/._happy_input_CMM_species_OTU_288710.txt
- Supplementary_Data_6/Happy_input_131_CMM_OTUs/happy_input_CMM_species_OTU_288912.txt
- __MACOSX/Supplementary_Data_6/Happy_input_131_CMM_OTUs/._happy_input_CMM_species_OTU_288912.txt
- Supplementary_Data_6/Happy_input_131_CMM_OTUs/happy_input_CMM_species_OTU_293030.txt
- __MACOSX/Supplementary_Data_6/Happy_input_131_CMM_OTUs/._happy_input_CMM_species_OTU_293030.txt
- Supplementary_Data_6/Happy_input_131_CMM_OTUs/happy_input_CMM_species_OTU_294146.txt
- __MACOSX/Supplementary_Data_6/Happy_input_131_CMM_OTUs/._happy_input_CMM_species_OTU_294146.txt
- Supplementary_Data_6/Happy_input_131_CMM_OTUs/happy_input_CMM_species_OTU_295395.txt
- __MACOSX/Supplementary_Data_6/Happy_input_131_CMM_OTUs/._happy_input_CMM_species_OTU_295395.txt
- Supplementary_Data_6/Happy_input_131_CMM_OTUs/happy_input_CMM_species_OTU_307080.txt
- __MACOSX/Supplementary_Data_6/Happy_input_131_CMM_OTUs/._happy_input_CMM_species_OTU_307080.txt
- Supplementary_Data_6/Happy_input_131_CMM_OTUs/happy_input_CMM_species_OTU_308167.txt
- __MACOSX/Supplementary_Data_6/Happy_input_131_CMM_OTUs/._happy_input_CMM_species_OTU_308167.txt
- Supplementary_Data_6/Happy_input_131_CMM_OTUs/happy_input_CMM_species_OTU_309188.txt
- __MACOSX/Supplementary_Data_6/Happy_input_131_CMM_OTUs/._happy_input_CMM_species_OTU_309188.txt
- Supplementary_Data_6/Happy_input_131_CMM_OTUs/happy_input_CMM_species_OTU_314572.txt
- __MACOSX/Supplementary_Data_6/Happy_input_131_CMM_OTUs/._happy_input_CMM_species_OTU_314572.txt
- Supplementary_Data_6/Happy_input_131_CMM_OTUs/happy_input_CMM_species_OTU_319794.txt
- __MACOSX/Supplementary_Data_6/Happy_input_131_CMM_OTUs/._happy_input_CMM_species_OTU_319794.txt
- Supplementary_Data_6/Happy_input_131_CMM_OTUs/happy_input_CMM_species_OTU_325622.txt
- __MACOSX/Supplementary_Data_6/Happy_input_131_CMM_OTUs/._happy_input_CMM_species_OTU_325622.txt
- Supplementary_Data_6/Happy_input_131_CMM_OTUs/happy_input_CMM_species_OTU_328536.txt
- __MACOSX/Supplementary_Data_6/Happy_input_131_CMM_OTUs/._happy_input_CMM_species_OTU_328536.txt
- Supplementary_Data_6/Happy_input_131_CMM_OTUs/happy_input_CMM_species_OTU_331878.txt
- __MACOSX/Supplementary_Data_6/Happy_input_131_CMM_OTUs/._happy_input_CMM_species_OTU_331878.txt
- Supplementary_Data_6/Happy_input_131_CMM_OTUs/happy_input_CMM_species_OTU_339014.txt
- __MACOSX/Supplementary_Data_6/Happy_input_131_CMM_OTUs/._happy_input_CMM_species_OTU_339014.txt
- Supplementary_Data_6/Happy_input_131_CMM_OTUs/happy_input_CMM_species_OTU_346400.txt
- __MACOSX/Supplementary_Data_6/Happy_input_131_CMM_OTUs/._happy_input_CMM_species_OTU_346400.txt
- Supplementary_Data_6/Happy_input_131_CMM_OTUs/happy_input_CMM_species_OTU_355066.txt
- __MACOSX/Supplementary_Data_6/Happy_input_131_CMM_OTUs/._happy_input_CMM_species_OTU_355066.txt
- Supplementary_Data_6/Happy_input_131_CMM_OTUs/happy_input_CMM_species_OTU_356164.txt
- __MACOSX/Supplementary_Data_6/Happy_input_131_CMM_OTUs/._happy_input_CMM_species_OTU_356164.txt
- Supplementary_Data_6/Happy_input_131_CMM_OTUs/happy_input_CMM_species_OTU_368907.txt
- __MACOSX/Supplementary_Data_6/Happy_input_131_CMM_OTUs/._happy_input_CMM_species_OTU_368907.txt
- Supplementary_Data_6/Happy_input_131_CMM_OTUs/happy_input_CMM_species_OTU_381715.txt
- __MACOSX/Supplementary_Data_6/Happy_input_131_CMM_OTUs/._happy_input_CMM_species_OTU_381715.txt
- Supplementary_Data_6/Happy_input_131_CMM_OTUs/happy_input_CMM_species_OTU_391129.txt
- __MACOSX/Supplementary_Data_6/Happy_input_131_CMM_OTUs/._happy_input_CMM_species_OTU_391129.txt
- Supplementary_Data_6/Happy_input_131_CMM_OTUs/happy_input_CMM_species_OTU_398943.txt
- __MACOSX/Supplementary_Data_6/Happy_input_131_CMM_OTUs/._happy_input_CMM_species_OTU_398943.txt
- Supplementary_Data_6/Happy_input_131_CMM_OTUs/happy_input_CMM_species_OTU_469709.txt
- __MACOSX/Supplementary_Data_6/Happy_input_131_CMM_OTUs/._happy_input_CMM_species_OTU_469709.txt
- Supplementary_Data_6/Happy_input_131_CMM_OTUs/happy_input_CMM_species_OTU_469832.txt
- __MACOSX/Supplementary_Data_6/Happy_input_131_CMM_OTUs/._happy_input_CMM_species_OTU_469832.txt
- Supplementary_Data_6/Happy_input_131_CMM_OTUs/happy_input_CMM_species_OTU_470139.txt
- __MACOSX/Supplementary_Data_6/Happy_input_131_CMM_OTUs/._happy_input_CMM_species_OTU_470139.txt
- Supplementary_Data_6/Happy_input_131_CMM_OTUs/happy_input_CMM_species_OTU_470219.txt
- __MACOSX/Supplementary_Data_6/Happy_input_131_CMM_OTUs/._happy_input_CMM_species_OTU_470219.txt
- Supplementary_Data_6/Happy_input_131_CMM_OTUs/happy_input_CMM_species_OTU_484436.txt
- __MACOSX/Supplementary_Data_6/Happy_input_131_CMM_OTUs/._happy_input_CMM_species_OTU_484436.txt
- Supplementary_Data_6/Happy_input_131_CMM_OTUs/happy_input_CMM_species_OTU_4965.txt
- __MACOSX/Supplementary_Data_6/Happy_input_131_CMM_OTUs/._happy_input_CMM_species_OTU_4965.txt
- Supplementary_Data_6/Happy_input_131_CMM_OTUs/happy_input_CMM_species_OTU_52884.txt
- __MACOSX/Supplementary_Data_6/Happy_input_131_CMM_OTUs/._happy_input_CMM_species_OTU_52884.txt
- Supplementary_Data_6/Happy_input_131_CMM_OTUs/happy_input_CMM_species_OTU_530894.txt
- __MACOSX/Supplementary_Data_6/Happy_input_131_CMM_OTUs/._happy_input_CMM_species_OTU_530894.txt
- Supplementary_Data_6/Happy_input_131_CMM_OTUs/happy_input_CMM_species_OTU_535160.txt
- __MACOSX/Supplementary_Data_6/Happy_input_131_CMM_OTUs/._happy_input_CMM_species_OTU_535160.txt
- Supplementary_Data_6/Happy_input_131_CMM_OTUs/happy_input_CMM_species_OTU_538741.txt
- __MACOSX/Supplementary_Data_6/Happy_input_131_CMM_OTUs/._happy_input_CMM_species_OTU_538741.txt
- Supplementary_Data_6/Happy_input_131_CMM_OTUs/happy_input_CMM_species_OTU_549374.txt
- __MACOSX/Supplementary_Data_6/Happy_input_131_CMM_OTUs/._happy_input_CMM_species_OTU_549374.txt
- Supplementary_Data_6/Happy_input_131_CMM_OTUs/happy_input_CMM_species_OTU_560209.txt
- __MACOSX/Supplementary_Data_6/Happy_input_131_CMM_OTUs/._happy_input_CMM_species_OTU_560209.txt
- Supplementary_Data_6/Happy_input_131_CMM_OTUs/happy_input_CMM_species_OTU_567604.txt
- __MACOSX/Supplementary_Data_6/Happy_input_131_CMM_OTUs/._happy_input_CMM_species_OTU_567604.txt
- Supplementary_Data_6/Happy_input_131_CMM_OTUs/happy_input_CMM_species_OTU_573409.txt
- __MACOSX/Supplementary_Data_6/Happy_input_131_CMM_OTUs/._happy_input_CMM_species_OTU_573409.txt
- Supplementary_Data_6/Happy_input_131_CMM_OTUs/happy_input_CMM_species_OTU_587004.txt
- __MACOSX/Supplementary_Data_6/Happy_input_131_CMM_OTUs/._happy_input_CMM_species_OTU_587004.txt
- Supplementary_Data_6/Happy_input_131_CMM_OTUs/happy_input_CMM_species_OTU_589787.txt
- __MACOSX/Supplementary_Data_6/Happy_input_131_CMM_OTUs/._happy_input_CMM_species_OTU_589787.txt
- Supplementary_Data_6/Happy_input_131_CMM_OTUs/happy_input_CMM_species_OTU_591285.txt
- __MACOSX/Supplementary_Data_6/Happy_input_131_CMM_OTUs/._happy_input_CMM_species_OTU_591285.txt
- Supplementary_Data_6/Happy_input_131_CMM_OTUs/happy_input_CMM_species_OTU_60254.txt
- __MACOSX/Supplementary_Data_6/Happy_input_131_CMM_OTUs/._happy_input_CMM_species_OTU_60254.txt
- Supplementary_Data_6/Happy_input_131_CMM_OTUs/happy_input_CMM_species_OTU_66816.txt
- __MACOSX/Supplementary_Data_6/Happy_input_131_CMM_OTUs/._happy_input_CMM_species_OTU_66816.txt
- Supplementary_Data_6/Happy_input_131_CMM_OTUs/happy_input_CMM_species_OTU_82696.txt
- __MACOSX/Supplementary_Data_6/Happy_input_131_CMM_OTUs/._happy_input_CMM_species_OTU_82696.txt
- Supplementary_Data_6/Happy_input_131_CMM_OTUs/happy_input_CMM_species_OTU_83643.txt
- __MACOSX/Supplementary_Data_6/Happy_input_131_CMM_OTUs/._happy_input_CMM_species_OTU_83643.txt
- Supplementary_Data_6/Happy_input_131_CMM_OTUs/happy_input_CMM_species_OTU_86757.txt
- __MACOSX/Supplementary_Data_6/Happy_input_131_CMM_OTUs/._happy_input_CMM_species_OTU_86757.txt
- Supplementary_Data_6/Happy_input_131_CMM_OTUs/happy_input_CMM_species_OTU_92651.txt
- __MACOSX/Supplementary_Data_6/Happy_input_131_CMM_OTUs/._happy_input_CMM_species_OTU_92651.txt
- Supplementary_Data_6/Happy_input_131_CMM_OTUs/happy_input_CMM_species_OTU_94022.txt
- __MACOSX/Supplementary_Data_6/Happy_input_131_CMM_OTUs/._happy_input_CMM_species_OTU_94022.txt
- Supplementary_Data_6/Happy_input_131_CMM_OTUs/happy_input_CMM_species_OTU_N10167.txt
- __MACOSX/Supplementary_Data_6/Happy_input_131_CMM_OTUs/._happy_input_CMM_species_OTU_N10167.txt
- Supplementary_Data_6/Happy_input_131_CMM_OTUs/happy_input_CMM_species_OTU_N10292.txt
- __MACOSX/Supplementary_Data_6/Happy_input_131_CMM_OTUs/._happy_input_CMM_species_OTU_N10292.txt
- Supplementary_Data_6/Happy_input_131_CMM_OTUs/happy_input_CMM_species_OTU_N10366.txt
- __MACOSX/Supplementary_Data_6/Happy_input_131_CMM_OTUs/._happy_input_CMM_species_OTU_N10366.txt
- Supplementary_Data_6/Happy_input_131_CMM_OTUs/happy_input_CMM_species_OTU_N10459.txt
- __MACOSX/Supplementary_Data_6/Happy_input_131_CMM_OTUs/._happy_input_CMM_species_OTU_N10459.txt
- Supplementary_Data_6/Happy_input_131_CMM_OTUs/happy_input_CMM_species_OTU_N10650.txt
- __MACOSX/Supplementary_Data_6/Happy_input_131_CMM_OTUs/._happy_input_CMM_species_OTU_N10650.txt
- Supplementary_Data_6/Happy_input_131_CMM_OTUs/happy_input_CMM_species_OTU_N12039.txt
- __MACOSX/Supplementary_Data_6/Happy_input_131_CMM_OTUs/._happy_input_CMM_species_OTU_N12039.txt
- Supplementary_Data_6/Happy_input_131_CMM_OTUs/happy_input_CMM_species_OTU_N12197.txt
- __MACOSX/Supplementary_Data_6/Happy_input_131_CMM_OTUs/._happy_input_CMM_species_OTU_N12197.txt
- Supplementary_Data_6/Happy_input_131_CMM_OTUs/happy_input_CMM_species_OTU_N12455.txt
- __MACOSX/Supplementary_Data_6/Happy_input_131_CMM_OTUs/._happy_input_CMM_species_OTU_N12455.txt
- Supplementary_Data_6/Happy_input_131_CMM_OTUs/happy_input_CMM_species_OTU_N13471.txt
- __MACOSX/Supplementary_Data_6/Happy_input_131_CMM_OTUs/._happy_input_CMM_species_OTU_N13471.txt
- Supplementary_Data_6/Happy_input_131_CMM_OTUs/happy_input_CMM_species_OTU_N13661.txt
- __MACOSX/Supplementary_Data_6/Happy_input_131_CMM_OTUs/._happy_input_CMM_species_OTU_N13661.txt
- Supplementary_Data_6/Happy_input_131_CMM_OTUs/happy_input_CMM_species_OTU_N13939.txt
- __MACOSX/Supplementary_Data_6/Happy_input_131_CMM_OTUs/._happy_input_CMM_species_OTU_N13939.txt
- Supplementary_Data_6/Happy_input_131_CMM_OTUs/happy_input_CMM_species_OTU_N14520.txt
- __MACOSX/Supplementary_Data_6/Happy_input_131_CMM_OTUs/._happy_input_CMM_species_OTU_N14520.txt
- Supplementary_Data_6/Happy_input_131_CMM_OTUs/happy_input_CMM_species_OTU_N15384.txt
- __MACOSX/Supplementary_Data_6/Happy_input_131_CMM_OTUs/._happy_input_CMM_species_OTU_N15384.txt
- Supplementary_Data_6/Happy_input_131_CMM_OTUs/happy_input_CMM_species_OTU_N15687.txt
- __MACOSX/Supplementary_Data_6/Happy_input_131_CMM_OTUs/._happy_input_CMM_species_OTU_N15687.txt
- Supplementary_Data_6/Happy_input_131_CMM_OTUs/happy_input_CMM_species_OTU_N16209.txt
- __MACOSX/Supplementary_Data_6/Happy_input_131_CMM_OTUs/._happy_input_CMM_species_OTU_N16209.txt
- Supplementary_Data_6/Happy_input_131_CMM_OTUs/happy_input_CMM_species_OTU_N18531.txt
- __MACOSX/Supplementary_Data_6/Happy_input_131_CMM_OTUs/._happy_input_CMM_species_OTU_N18531.txt
- Supplementary_Data_6/Happy_input_131_CMM_OTUs/happy_input_CMM_species_OTU_N19020.txt
- __MACOSX/Supplementary_Data_6/Happy_input_131_CMM_OTUs/._happy_input_CMM_species_OTU_N19020.txt
- Supplementary_Data_6/Happy_input_131_CMM_OTUs/happy_input_CMM_species_OTU_N1906.txt
- __MACOSX/Supplementary_Data_6/Happy_input_131_CMM_OTUs/._happy_input_CMM_species_OTU_N1906.txt
- Supplementary_Data_6/Happy_input_131_CMM_OTUs/happy_input_CMM_species_OTU_N19525.txt
- __MACOSX/Supplementary_Data_6/Happy_input_131_CMM_OTUs/._happy_input_CMM_species_OTU_N19525.txt
- Supplementary_Data_6/Happy_input_131_CMM_OTUs/happy_input_CMM_species_OTU_N19632.txt
- __MACOSX/Supplementary_Data_6/Happy_input_131_CMM_OTUs/._happy_input_CMM_species_OTU_N19632.txt
- Supplementary_Data_6/Happy_input_131_CMM_OTUs/happy_input_CMM_species_OTU_N19958.txt
- __MACOSX/Supplementary_Data_6/Happy_input_131_CMM_OTUs/._happy_input_CMM_species_OTU_N19958.txt
- Supplementary_Data_6/Happy_input_131_CMM_OTUs/happy_input_CMM_species_OTU_N2007.txt
- __MACOSX/Supplementary_Data_6/Happy_input_131_CMM_OTUs/._happy_input_CMM_species_OTU_N2007.txt
- Supplementary_Data_6/Happy_input_131_CMM_OTUs/happy_input_CMM_species_OTU_N20648.txt
- __MACOSX/Supplementary_Data_6/Happy_input_131_CMM_OTUs/._happy_input_CMM_species_OTU_N20648.txt
- Supplementary_Data_6/Happy_input_131_CMM_OTUs/happy_input_CMM_species_OTU_N2179.txt
- __MACOSX/Supplementary_Data_6/Happy_input_131_CMM_OTUs/._happy_input_CMM_species_OTU_N2179.txt
- Supplementary_Data_6/Happy_input_131_CMM_OTUs/happy_input_CMM_species_OTU_N22308.txt
- __MACOSX/Supplementary_Data_6/Happy_input_131_CMM_OTUs/._happy_input_CMM_species_OTU_N22308.txt
- Supplementary_Data_6/Happy_input_131_CMM_OTUs/happy_input_CMM_species_OTU_N23448.txt
- __MACOSX/Supplementary_Data_6/Happy_input_131_CMM_OTUs/._happy_input_CMM_species_OTU_N23448.txt
- Supplementary_Data_6/Happy_input_131_CMM_OTUs/happy_input_CMM_species_OTU_N23982.txt
- __MACOSX/Supplementary_Data_6/Happy_input_131_CMM_OTUs/._happy_input_CMM_species_OTU_N23982.txt
- Supplementary_Data_6/Happy_input_131_CMM_OTUs/happy_input_CMM_species_OTU_N24810.txt
- __MACOSX/Supplementary_Data_6/Happy_input_131_CMM_OTUs/._happy_input_CMM_species_OTU_N24810.txt
- Supplementary_Data_6/Happy_input_131_CMM_OTUs/happy_input_CMM_species_OTU_N26135.txt
- __MACOSX/Supplementary_Data_6/Happy_input_131_CMM_OTUs/._happy_input_CMM_species_OTU_N26135.txt
- Supplementary_Data_6/Happy_input_131_CMM_OTUs/happy_input_CMM_species_OTU_N2632.txt
- __MACOSX/Supplementary_Data_6/Happy_input_131_CMM_OTUs/._happy_input_CMM_species_OTU_N2632.txt
- Supplementary_Data_6/Happy_input_131_CMM_OTUs/happy_input_CMM_species_OTU_N26397.txt
- __MACOSX/Supplementary_Data_6/Happy_input_131_CMM_OTUs/._happy_input_CMM_species_OTU_N26397.txt
- Supplementary_Data_6/Happy_input_131_CMM_OTUs/happy_input_CMM_species_OTU_N26684.txt
- __MACOSX/Supplementary_Data_6/Happy_input_131_CMM_OTUs/._happy_input_CMM_species_OTU_N26684.txt
- Supplementary_Data_6/Happy_input_131_CMM_OTUs/happy_input_CMM_species_OTU_N2791.txt
- __MACOSX/Supplementary_Data_6/Happy_input_131_CMM_OTUs/._happy_input_CMM_species_OTU_N2791.txt
- Supplementary_Data_6/Happy_input_131_CMM_OTUs/happy_input_CMM_species_OTU_N27927.txt
- __MACOSX/Supplementary_Data_6/Happy_input_131_CMM_OTUs/._happy_input_CMM_species_OTU_N27927.txt
- Supplementary_Data_6/Happy_input_131_CMM_OTUs/happy_input_CMM_species_OTU_N29011.txt
- __MACOSX/Supplementary_Data_6/Happy_input_131_CMM_OTUs/._happy_input_CMM_species_OTU_N29011.txt
- Supplementary_Data_6/Happy_input_131_CMM_OTUs/happy_input_CMM_species_OTU_N31208.txt
- __MACOSX/Supplementary_Data_6/Happy_input_131_CMM_OTUs/._happy_input_CMM_species_OTU_N31208.txt
- Supplementary_Data_6/Happy_input_131_CMM_OTUs/happy_input_CMM_species_OTU_N31433.txt
- __MACOSX/Supplementary_Data_6/Happy_input_131_CMM_OTUs/._happy_input_CMM_species_OTU_N31433.txt
- Supplementary_Data_6/Happy_input_131_CMM_OTUs/happy_input_CMM_species_OTU_N4110.txt
- __MACOSX/Supplementary_Data_6/Happy_input_131_CMM_OTUs/._happy_input_CMM_species_OTU_N4110.txt
- Supplementary_Data_6/Happy_input_131_CMM_OTUs/happy_input_CMM_species_OTU_N4396.txt
- __MACOSX/Supplementary_Data_6/Happy_input_131_CMM_OTUs/._happy_input_CMM_species_OTU_N4396.txt
- Supplementary_Data_6/Happy_input_131_CMM_OTUs/happy_input_CMM_species_OTU_N5309.txt
- __MACOSX/Supplementary_Data_6/Happy_input_131_CMM_OTUs/._happy_input_CMM_species_OTU_N5309.txt
- Supplementary_Data_6/Happy_input_131_CMM_OTUs/happy_input_CMM_species_OTU_N6868.txt
- __MACOSX/Supplementary_Data_6/Happy_input_131_CMM_OTUs/._happy_input_CMM_species_OTU_N6868.txt
- Supplementary_Data_6/Happy_input_131_CMM_OTUs/happy_input_CMM_species_OTU_N79.txt
- __MACOSX/Supplementary_Data_6/Happy_input_131_CMM_OTUs/._happy_input_CMM_species_OTU_N79.txt
- Supplementary_Data_6/Happy_input_131_CMM_OTUs/happy_input_CMM_species_OTU_N8891.txt
- __MACOSX/Supplementary_Data_6/Happy_input_131_CMM_OTUs/._happy_input_CMM_species_OTU_N8891.txt
- __MACOSX/Supplementary_Data_6/._Happy_input_131_CMM_OTUs
- Supplementary_Data_6/Happy_input_EBA/
- Supplementary_Data_6/Happy_input_EBA/happy_EBA_phenotype_presence_absence.txt
- __MACOSX/Supplementary_Data_6/Happy_input_EBA/
- __MACOSX/Supplementary_Data_6/Happy_input_EBA/._happy_EBA_phenotype_presence_absence.txt
- __MACOSX/Supplementary_Data_6/._Happy_input_EBA
- Supplementary_Data_6/Happy_input_genus_to_phylum_traits/
- Supplementary_Data_6/Happy_input_genus_to_phylum_traits/happy_input_phylum_genus_Root_Bacteria_Actinobacteria.txt
- __MACOSX/Supplementary_Data_6/Happy_input_genus_to_phylum_traits/
- __MACOSX/Supplementary_Data_6/Happy_input_genus_to_phylum_traits/._happy_input_phylum_genus_Root_Bacteria_Actinobacteria.txt
- Supplementary_Data_6/Happy_input_genus_to_phylum_traits/happy_input_phylum_genus_Root_Bacteria_Actinobacteria_Actinobacteria.txt
- __MACOSX/Supplementary_Data_6/Happy_input_genus_to_phylum_traits/._happy_input_phylum_genus_Root_Bacteria_Actinobacteria_Actinobacteria.txt
- Supplementary_Data_6/Happy_input_genus_to_phylum_traits/happy_input_phylum_genus_Root_Bacteria_Actinobacteria_Actinobacteria_Actinomycetales.txt
- __MACOSX/Supplementary_Data_6/Happy_input_genus_to_phylum_traits/._happy_input_phylum_genus_Root_Bacteria_Actinobacteria_Actinobacteria_Actinomycetales.txt
- Supplementary_Data_6/Happy_input_genus_to_phylum_traits/happy_input_phylum_genus_Root_Bacteria_Actinobacteria_Actinobacteria_Actinomycetales_Corynebacteriaceae.txt
- __MACOSX/Supplementary_Data_6/Happy_input_genus_to_phylum_traits/._happy_input_phylum_genus_Root_Bacteria_Actinobacteria_Actinobacteria_Actinomycetales_Corynebacteriaceae.txt
- Supplementary_Data_6/Happy_input_genus_to_phylum_traits/happy_input_phylum_genus_Root_Bacteria_Actinobacteria_Actinobacteria_Actinomycetales_Corynebacteriaceae_Corynebacterium.txt
- __MACOSX/Supplementary_Data_6/Happy_input_genus_to_phylum_traits/._happy_input_phylum_genus_Root_Bacteria_Actinobacteria_Actinobacteria_Actinomycetales_Corynebacteriaceae_Corynebacterium.txt
- Supplementary_Data_6/Happy_input_genus_to_phylum_traits/happy_input_phylum_genus_Root_Bacteria_Actinobacteria_Actinobacteria_Actinomycetales_Microbacteriaceae.txt
- __MACOSX/Supplementary_Data_6/Happy_input_genus_to_phylum_traits/._happy_input_phylum_genus_Root_Bacteria_Actinobacteria_Actinobacteria_Actinomycetales_Microbacteriaceae.txt
- Supplementary_Data_6/Happy_input_genus_to_phylum_traits/happy_input_phylum_genus_Root_Bacteria_Actinobacteria_Actinobacteria_Actinomycetales_Microbacteriaceae_Other.txt
- __MACOSX/Supplementary_Data_6/Happy_input_genus_to_phylum_traits/._happy_input_phylum_genus_Root_Bacteria_Actinobacteria_Actinobacteria_Actinomycetales_Microbacteriaceae_Other.txt
- Supplementary_Data_6/Happy_input_genus_to_phylum_traits/happy_input_phylum_genus_Root_Bacteria_Actinobacteria_Actinobacteria_Actinomycetales_Micrococcaceae.txt
- __MACOSX/Supplementary_Data_6/Happy_input_genus_to_phylum_traits/._happy_input_phylum_genus_Root_Bacteria_Actinobacteria_Actinobacteria_Actinomycetales_Micrococcaceae.txt
- Supplementary_Data_6/Happy_input_genus_to_phylum_traits/happy_input_phylum_genus_Root_Bacteria_Actinobacteria_Actinobacteria_Actinomycetales_Other.txt
- __MACOSX/Supplementary_Data_6/Happy_input_genus_to_phylum_traits/._happy_input_phylum_genus_Root_Bacteria_Actinobacteria_Actinobacteria_Actinomycetales_Other.txt
- Supplementary_Data_6/Happy_input_genus_to_phylum_traits/happy_input_phylum_genus_Root_Bacteria_Actinobacteria_Actinobacteria_Actinomycetales_Other_Other.txt
- __MACOSX/Supplementary_Data_6/Happy_input_genus_to_phylum_traits/._happy_input_phylum_genus_Root_Bacteria_Actinobacteria_Actinobacteria_Actinomycetales_Other_Other.txt
- Supplementary_Data_6/Happy_input_genus_to_phylum_traits/happy_input_phylum_genus_Root_Bacteria_Actinobacteria_Actinobacteria_Actinomycetales_Propionibacteriaceae.txt
[truncated: 317 more entries]
