# Supplementary material for: Genome-wide mapping of gene–microbiota interactions in susceptibility to autoimmune skin blistering
Source: Nat Commun. 2013 Sep 17;4:2462. doi: 10.1038/ncomms3462 (PMC3778513; doi:10.1038/ncomms3462)
Supplement: Supplementary Dataset 6 — All mouse genotype, phenotype and Happy input files [file ncomms3462-s7.zip › Supplementary_Data_6/Happy_input_131_CMM_OTUs/happy_input_CMM_species_OTU_15711.txt]

334	-2.46269740810172	A	A	A	A	A	A	A	A	B	B	A	A	B	B	A	A	A	A	B	B	A	A	A	A	A	A	A	A	A	A	B	B	B	B	A	A	B	B	B	B	B	B	B	B	A	A	A	A
335	-3.73973052856472	A	A	A	A	A	A	A	A	B	B	A	B	A	B	A	A	A	B	A	B	A	B	A	A	A	A	A	A	A	B	B	B	A	B	A	A	A	B	A	B	A	B	B	B	A	B	A	B
336	-3.00485853462033	A	A	A	A	A	B	A	B	B	B	A	A	A	B	A	B	A	B	A	B	A	B	A	B	A	A	A	B	A	B	B	B	A	B	A	B	A	B	B	B	A	B	A	B	A	B	A	A
338	-2.5566571716583	A	B	A	B	B	B	A	B	B	B	A	B	A	A	A	B	B	B	A	A	B	B	A	B	A	A	A	B	B	B	B	B	A	A	A	B	A	A	B	B	A	A	A	B	B	B	A	B
339	-3.71583627516499	B	B	B	B	B	B	A	A	A	B	B	B	A	A	A	B	B	B	A	B	B	B	A	B	A	B	A	B	B	B	A	B	A	A	A	B	A	A	A	B	A	A	A	B	B	B	B	B
340	-2.33436632397763	A	B	A	B	B	B	A	B	B	B	A	B	A	A	A	B	B	B	A	A	B	B	A	B	A	A	A	B	B	B	B	B	A	A	A	B	A	A	B	B	A	A	A	B	B	B	A	B
342	-4.10414555055401	B	B	B	B	B	B	A	A	B	B	B	B	A	A	A	A	B	B	A	A	B	B	A	A	A	A	A	A	B	B	B	B	A	A	A	A	A	A	B	B	A	A	A	A	B	B	A	A
343	-3.8234742291703	B	B	B	B	B	B	A	A	B	B	B	B	A	A	A	A	B	B	A	A	B	B	A	A	A	A	A	A	B	B	B	B	A	A	A	A	A	A	B	B	A	A	A	A	B	B	A	A
344	-4.05819818787825	B	B	B	B	B	B	A	A	B	B	B	B	A	A	A	A	B	B	A	A	B	B	A	A	A	A	A	A	B	B	B	B	A	A	A	A	A	A	B	B	A	A	A	A	B	B	A	A
345	-3.75830618172531	B	B	B	B	B	B	A	A	B	B	B	B	A	A	A	A	B	B	A	A	B	B	A	A	A	A	A	A	B	B	B	B	A	A	A	A	A	A	B	B	A	A	A	A	B	B	A	A
346	-3.87978378009042	A	B	A	B	A	B	A	A	B	B	A	B	A	B	A	A	A	B	A	B	A	B	A	A	A	A	A	A	A	B	B	B	A	B	A	A	A	B	B	B	NA	NA	A	B	A	B	A	A
347	-3.80441205913771	A	B	A	B	B	B	A	B	A	B	A	B	A	A	B	B	B	B	A	B	B	B	B	B	A	B	B	B	B	B	A	B	A	A	B	B	A	A	A	B	A	A	A	B	B	B	A	B
349	-2.03758584282662	A	B	A	B	B	B	A	B	B	B	A	B	A	A	A	B	B	B	A	A	B	B	A	B	A	A	A	B	B	B	B	B	A	A	A	B	A	A	B	B	A	A	A	A	B	B	A	A
350	-2.64268430490365	B	B	B	B	B	B	A	A	A	B	B	B	A	A	A	B	B	B	A	B	B	B	A	B	A	B	A	B	B	B	A	B	A	A	A	B	A	A	A	B	A	A	A	B	B	B	A	B
351	-2.5854607295085	A	B	A	B	B	B	A	B	B	B	A	B	A	A	A	B	B	B	A	A	B	B	A	B	A	A	A	B	B	B	B	B	A	A	A	B	A	A	B	B	A	A	A	A	B	B	A	A
354	-3.77158748088126	B	B	B	B	B	B	A	A	B	B	B	B	A	A	A	A	B	B	A	A	B	B	A	A	A	A	A	A	B	B	B	B	A	A	A	A	A	A	B	B	A	A	A	A	B	B	A	A
357	-3.92582757462474	B	B	B	B	B	B	A	A	A	B	B	B	A	A	A	B	B	B	A	B	B	B	A	B	A	B	A	B	B	B	A	B	A	A	A	B	A	A	A	B	A	A	A	B	B	B	A	B
358	-2.69886141714158	A	B	A	B	B	B	A	B	A	B	A	B	A	A	B	B	B	B	A	B	B	B	B	B	A	B	B	B	B	B	A	B	A	A	B	B	A	A	A	B	A	A	A	B	B	B	A	B
359	-2.68536847301684	A	B	A	B	B	B	A	B	B	B	A	B	A	A	A	B	B	B	A	A	B	B	A	B	A	A	A	B	B	B	B	B	A	A	A	B	A	A	B	B	A	A	A	A	B	B	A	A
361	-3.85040114799716	A	B	A	B	A	B	A	A	B	B	A	B	A	B	A	A	A	B	A	B	A	B	A	B	A	A	A	B	A	B	B	B	A	B	A	B	A	B	A	B	A	B	B	B	A	B	A	B
362	-3.19964549308017	A	B	A	B	A	B	A	A	B	B	A	B	A	B	A	A	A	B	A	B	A	B	A	B	A	A	A	B	A	B	B	B	A	B	A	B	A	B	A	B	A	B	B	B	A	B	A	B
363	-4.09760432887441	A	B	A	B	B	B	A	B	A	B	A	B	A	A	B	B	B	B	A	B	B	B	B	B	A	B	B	B	B	B	A	B	A	A	A	B	A	B	A	B	A	B	B	B	A	B	A	B
364	-3.28929159239274	A	A	A	A	A	B	A	B	B	B	A	A	A	B	A	B	A	B	A	B	A	B	A	B	A	A	A	B	A	B	B	B	A	B	A	B	A	B	B	B	A	B	A	B	A	B	A	A
365	-3.35806181512938	A	B	A	B	A	B	A	A	B	B	A	B	A	B	A	A	A	B	A	B	A	B	A	B	A	A	A	B	A	B	B	B	A	B	A	B	A	B	A	B	A	B	B	B	A	B	A	B
366	-3.29297560612436	A	B	A	B	B	B	A	B	A	B	A	B	A	A	B	B	B	B	A	B	B	B	B	B	A	B	B	B	B	B	A	B	A	A	A	B	A	B	B	B	A	B	A	B	A	B	A	A
367	-4.09995673424118	A	A	A	A	A	B	A	B	B	B	A	A	A	B	A	B	A	B	A	B	A	B	A	B	A	A	A	B	A	B	B	B	A	B	A	B	A	B	B	B	A	B	A	B	A	B	A	A
368	-3.86952506285723	A	A	A	A	A	B	A	B	B	B	A	A	A	B	A	B	A	B	A	B	A	B	A	B	A	A	A	B	A	B	B	B	A	B	A	B	A	B	B	B	A	B	A	B	A	B	A	A
369	-4.09054019975424	A	B	A	B	A	B	A	A	B	B	A	B	A	B	A	A	A	B	A	B	A	B	A	B	A	A	A	B	A	B	B	B	A	B	A	B	A	B	A	B	A	B	B	B	A	B	A	B
370	-4.05728564441821	B	B	B	B	B	B	A	A	B	B	B	B	A	A	A	A	B	B	A	A	B	B	A	A	A	A	A	A	A	B	B	B	A	B	A	A	A	B	B	B	NA	NA	A	B	A	B	A	A
371	-2.91629599456313	B	B	B	B	B	B	A	A	A	B	B	B	A	A	A	B	B	B	A	B	B	B	A	B	A	B	A	B	B	B	A	B	A	A	A	B	A	A	A	B	A	A	A	B	A	B	A	A
372	-3.23569674548819	B	B	B	B	B	B	A	A	A	B	B	B	A	A	A	B	B	B	A	B	B	B	A	B	A	B	A	B	B	B	A	B	A	A	A	B	A	A	A	B	A	A	A	B	B	B	A	B
375	-3.95751151145448	A	A	A	A	A	B	A	B	B	B	A	A	A	B	A	B	A	B	A	B	A	B	A	B	A	A	A	B	A	B	B	B	A	B	A	B	A	B	B	B	A	B	A	B	A	B	A	B
376	-2.80208925788173	NA	NA	A	B	A	B	A	A	B	B	A	B	A	B	A	B	A	B	A	B	A	B	A	B	A	A	A	B	A	B	B	B	A	B	A	B	A	B	B	B	A	B	B	B	A	B	A	B
377	-3.85709115467351	A	B	A	B	B	B	A	B	A	B	A	B	A	A	B	B	B	B	A	B	B	B	B	B	A	A	B	B	B	B	B	B	A	A	B	B	A	A	A	B	A	A	A	B	B	B	A	B
378	-3.86593266819319	A	B	A	B	B	B	A	B	A	B	A	B	A	A	B	B	B	B	A	B	B	B	B	B	A	A	B	B	B	B	B	B	A	A	B	B	A	A	B	B	A	A	A	A	B	B	A	A
381	-4.07283787466309	A	A	A	A	A	B	A	B	B	B	A	A	A	B	A	B	A	B	A	B	A	B	A	B	A	A	A	B	A	B	B	B	A	B	B	B	A	A	B	B	A	A	A	A	B	B	A	A
383	-3.97634997900327	A	A	A	A	A	B	A	B	B	B	A	A	A	B	A	B	A	B	A	B	A	B	A	B	A	A	A	B	A	B	B	B	A	B	A	B	A	B	B	B	A	A	A	A	B	B	A	A
384	-3.89187183044558	A	B	A	B	B	B	A	B	A	B	B	B	A	A	A	B	B	B	A	B	B	B	A	B	A	B	A	B	B	B	A	B	A	A	A	B	A	A	A	B	A	A	A	B	B	B	A	B
385	-2.79200236228087	A	B	A	B	B	B	A	B	A	B	B	B	A	A	A	B	B	B	A	B	B	B	A	B	A	B	A	B	B	B	A	B	A	A	A	B	A	A	A	B	A	A	A	B	B	B	A	B
386	-2.24919835739111	B	B	B	B	B	B	A	A	A	A	B	B	A	A	B	B	B	B	B	B	B	B	B	B	B	B	B	B	B	B	A	A	A	A	B	B	A	A	A	A	A	A	B	B	B	B	B	B
387	-3.09429639740537	B	B	B	B	B	B	A	A	A	A	B	B	A	A	B	B	B	B	B	B	B	B	B	B	B	B	B	B	B	B	A	A	A	A	B	B	A	A	A	A	A	A	B	B	B	B	B	B
388	-3.95703231634694	A	B	A	B	B	B	A	B	A	B	B	B	A	A	A	B	B	B	A	B	B	B	A	B	A	B	A	B	B	B	A	B	A	A	A	B	A	A	A	B	A	A	A	B	B	B	A	B
390	-3.93490225832231	A	B	A	B	A	B	A	A	B	B	B	B	A	B	A	A	B	B	A	A	B	B	A	B	A	A	A	B	B	B	B	B	A	A	A	B	A	A	B	B	A	A	A	A	B	B	A	A
393	-3.96604782107645	A	A	A	A	B	B	B	B	B	B	A	A	A	A	B	B	B	B	A	A	B	B	A	B	A	A	A	B	B	B	B	B	A	A	A	B	A	A	B	B	A	A	A	A	B	B	A	A
394	-2.83776875564807	A	B	A	B	B	B	A	B	B	B	A	B	A	A	A	B	B	B	A	A	B	B	A	B	A	A	A	B	B	B	B	B	A	A	A	B	A	A	B	B	A	A	A	A	B	B	A	A
395	-3.06769065703811	A	B	A	B	B	B	A	B	B	B	A	B	A	A	A	B	B	B	A	A	B	B	A	B	A	A	A	B	B	B	B	B	A	A	A	B	A	A	B	B	A	A	A	A	B	B	A	A
396	-3.87540856007706	A	B	A	B	A	B	A	A	B	B	A	B	A	B	A	A	A	B	A	B	A	B	A	A	A	A	A	A	A	B	B	B	A	B	A	A	A	B	B	B	NA	NA	A	B	A	B	A	A
397	-3.8637985386805	A	B	A	B	A	B	A	A	B	B	A	B	A	B	A	A	A	B	A	B	A	B	A	A	A	A	A	A	A	B	B	B	A	B	A	A	A	B	B	B	NA	NA	A	B	A	B	A	A
398	-4.05743786821294	A	B	A	B	A	B	A	A	B	B	A	B	A	B	A	A	A	B	A	B	A	B	A	A	A	A	A	A	A	B	B	B	A	B	A	A	A	B	B	B	NA	NA	A	B	A	B	A	A
399	-3.37100625584821	B	B	B	B	B	B	A	A	B	B	B	B	A	A	A	A	B	B	A	A	B	B	A	A	A	A	A	A	B	B	B	B	A	A	A	A	A	A	B	B	A	A	A	A	B	B	A	A
400	-3.17891942103546	B	B	B	B	B	B	A	A	B	B	B	B	A	A	A	A	B	B	A	A	B	B	A	A	A	A	A	A	B	B	B	B	A	A	A	A	A	A	B	B	A	A	A	A	B	B	A	A
401	-2.72416411564849	B	B	B	B	B	B	A	A	B	B	B	B	A	A	A	A	B	B	A	A	B	B	A	A	A	A	A	A	B	B	B	B	A	A	A	A	A	A	B	B	A	A	A	A	B	B	A	A
402	-2.74308195860429	B	B	B	B	B	B	A	A	B	B	B	B	A	A	A	A	B	B	A	A	B	B	A	A	A	A	A	A	B	B	B	B	A	A	A	A	A	A	B	B	A	A	A	A	B	B	A	A
403	-3.36977228859696	B	B	B	B	B	B	A	A	B	B	B	B	A	A	A	A	B	B	A	A	B	B	A	A	A	A	A	A	B	B	B	B	A	A	A	A	A	A	B	B	A	A	A	A	B	B	A	A
404	-4.04952812227772	B	B	B	B	B	B	A	A	B	B	B	B	A	A	A	A	B	B	A	A	B	B	A	A	A	A	A	A	B	B	B	B	A	A	A	A	A	A	B	B	NA	NA	A	B	A	B	A	A
405	-4.05690485133647	B	B	B	B	B	B	A	A	A	B	B	B	A	A	A	B	B	B	A	B	B	B	A	B	A	B	A	B	B	B	A	B	A	A	A	B	A	A	A	B	A	A	B	B	B	B	A	B
406	-3.9565525919174	B	B	B	B	B	B	A	A	A	B	B	B	A	A	A	B	B	B	A	B	A	B	A	B	A	B	A	B	A	B	A	B	A	B	A	B	A	B	A	B	A	B	B	B	A	B	A	B
407	-3.18850663381811	A	B	A	B	B	B	A	B	B	B	A	B	A	A	A	B	B	B	A	A	A	B	A	B	A	A	A	B	A	B	B	B	A	B	A	B	A	B	B	B	A	B	A	B	A	B	A	A
408	-2.47151737720166	B	B	B	B	B	B	A	A	B	B	B	B	A	A	A	A	B	B	A	A	B	B	A	A	A	A	A	A	B	B	B	B	A	A	A	A	A	A	B	B	NA	NA	A	A	B	B	A	A
411	-2.85052370887899	A	B	A	B	B	B	A	B	B	B	A	B	A	A	A	B	B	B	A	A	A	B	A	B	A	A	A	B	A	B	B	B	A	B	A	B	A	B	B	B	A	B	A	B	A	B	A	A
412	-2.69478063601206	A	B	A	B	B	B	A	B	B	B	A	B	A	A	A	B	B	B	A	A	B	B	A	B	A	A	A	B	B	B	B	B	A	A	A	B	A	B	B	B	A	B	A	B	A	B	A	A
413	-3.76477371691104	B	B	B	B	B	B	A	A	A	A	B	B	A	A	B	B	B	B	B	B	B	B	B	B	B	B	B	B	B	B	A	A	A	A	B	B	A	A	A	A	A	A	B	B	B	B	B	B
414	-2.48022812680808	B	B	B	B	B	B	A	A	A	B	B	B	A	A	A	B	B	B	A	B	B	B	A	B	A	B	A	B	B	B	A	B	A	A	A	B	A	A	A	B	A	A	A	B	B	B	A	B
415	-2.41071236005094	B	B	B	B	B	B	A	A	A	A	B	B	A	A	B	B	B	B	B	B	B	B	B	B	B	B	NA	NA	B	B	A	A	A	A	B	B	A	A	A	A	A	A	B	B	B	B	B	B
417	-3.44575983648863	A	B	A	B	B	B	NA	NA	A	B	NA	NA	A	A	A	B	B	B	A	A	B	B	A	B	A	A	A	B	B	B	B	B	A	A	A	B	A	A	B	B	NA	NA	A	A	B	B	A	A
418	-4.08156332098039	A	B	A	B	B	B	A	B	A	B	A	B	A	A	B	B	B	B	A	B	B	B	A	B	A	A	A	B	B	B	B	B	A	A	A	B	A	A	B	B	A	A	A	A	B	B	A	A
419	-3.21735231988136	B	B	B	B	B	B	A	A	A	A	B	B	A	A	B	B	B	B	B	B	B	B	B	B	B	B	B	B	B	B	A	A	A	A	B	B	A	A	A	A	A	A	B	B	B	B	B	B
420	-3.29225607135648	B	B	B	B	B	B	A	A	A	B	B	B	A	A	A	B	B	B	A	B	B	B	A	B	A	B	A	B	B	B	A	B	A	A	A	B	A	A	A	B	A	A	A	B	B	B	A	B
421	-3.89949219613813	B	B	B	B	B	B	A	A	A	B	B	B	A	A	A	B	B	B	A	B	B	B	A	B	A	B	A	B	B	B	A	B	A	A	A	B	A	A	A	B	A	A	A	B	B	B	A	B
422	-2.7464117689804	A	A	A	A	A	B	A	B	B	B	A	A	A	B	A	B	A	B	A	B	A	B	A	B	A	A	A	B	A	B	B	B	A	B	A	B	A	B	B	B	A	B	A	B	A	B	A	A
423	-2.92726768081088	A	A	A	A	A	A	A	A	B	B	A	A	A	B	A	B	A	B	A	B	A	B	A	B	A	A	A	B	A	B	B	B	A	B	A	B	A	B	B	B	A	B	A	B	A	B	A	A
424	-3.95875494986909	A	A	A	A	NA	NA	NA	NA	B	B	A	A	A	B	A	B	NA	NA	A	B	A	B	A	B	A	A	A	B	A	B	B	B	A	B	A	B	A	B	B	B	NA	NA	A	B	A	B	A	A
425	-3.11511103550435	A	A	A	A	A	A	A	A	B	B	A	A	B	B	A	A	A	B	A	B	A	B	A	A	A	A	A	A	A	B	B	B	A	B	A	A	A	B	B	B	NA	NA	A	B	A	B	A	A
426	-3.8879547038088	A	A	A	A	A	A	A	A	B	B	A	A	B	B	A	A	A	B	A	B	A	B	A	A	A	A	A	A	A	B	B	B	A	B	A	A	A	B	B	B	NA	NA	A	B	A	B	A	A
427	-2.71813246930675	A	A	A	A	A	A	A	A	B	B	A	A	B	B	A	A	A	B	A	B	A	B	A	A	A	A	A	B	A	B	B	B	A	B	A	B	A	B	B	B	A	B	A	B	A	B	A	A
428	-3.78304557211469	A	A	A	A	A	A	A	A	B	B	A	A	B	B	A	A	A	B	A	B	A	B	A	A	A	A	A	A	A	B	B	B	A	B	A	A	A	B	B	B	NA	NA	A	B	A	B	A	A
429	-3.07031498741812	A	A	A	A	A	B	B	B	B	B	A	A	A	B	A	A	A	B	B	B	B	B	NA	NA	NA	NA	A	B	NA	NA	B	B	NA	NA	A	B	A	B	B	B	A	B	B	B	B	B	NA	NA
430	-3.47668674294564	A	A	A	A	A	B	A	B	B	B	A	A	A	B	A	B	A	B	NA	NA	A	B	A	B	A	A	A	B	A	B	B	B	A	B	A	B	A	B	B	B	A	B	A	B	A	B	NA	NA
431	-2.73181891595095	A	A	A	A	A	B	A	B	B	B	A	A	A	B	A	B	A	B	A	B	A	B	A	B	A	A	A	B	A	B	B	B	A	B	A	B	A	B	B	B	A	B	A	B	A	B	A	A
432	-3.88840416773705	A	A	A	A	A	A	A	A	B	B	A	A	B	B	A	A	A	A	B	B	A	A	A	A	A	A	A	A	A	A	B	B	B	B	A	A	B	B	B	B	A	B	A	B	A	B	A	A
434	-3.41863268735407	A	A	A	A	A	B	A	B	B	B	A	A	A	B	A	B	A	B	A	B	A	B	A	B	A	A	A	B	A	B	B	B	A	B	A	B	A	B	B	B	A	B	A	B	A	B	A	A
435	-2.92882898519084	A	A	A	A	A	A	A	A	B	B	A	A	B	B	A	A	A	A	B	B	A	A	A	A	A	A	A	A	A	A	B	B	B	B	A	A	B	B	B	B	A	B	A	B	A	B	A	A
437	-3.74507479158206	A	A	A	A	A	B	A	B	B	B	A	A	A	B	A	B	A	B	A	B	A	B	A	B	A	A	A	B	A	B	B	B	A	B	A	B	A	B	B	B	A	B	A	B	A	B	NA	NA
438	-4.46873123063535	A	A	A	A	B	B	B	B	B	B	A	A	A	A	B	B	B	B	A	A	B	B	B	B	A	A	B	B	B	B	B	B	A	A	B	B	A	A	B	B	A	A	A	B	A	B	A	A
439	-3.97423527744303	A	A	A	A	A	B	A	B	B	B	A	A	A	B	A	B	A	B	A	B	A	B	A	B	A	A	A	B	A	B	B	B	A	B	A	B	A	B	B	B	A	B	A	B	A	B	A	A
440	-3.9594230219431	B	B	B	B	B	B	A	A	A	B	B	B	A	A	A	B	B	B	A	B	B	B	A	B	A	B	A	B	B	B	A	B	A	A	A	B	A	A	A	B	A	A	A	B	A	B	A	B
441	-4.02044415536657	B	B	B	B	A	B	B	B	A	B	B	B	A	A	A	B	B	B	NA	NA	A	A	B	B	B	B	B	B	A	B	B	B	A	A	B	B	A	A	A	B	A	B	NA	NA	B	B	NA	NA
442	-3.80631566980811	A	B	A	B	B	B	A	B	B	B	A	B	A	A	A	B	B	B	A	A	B	B	A	B	A	A	A	B	B	B	B	B	A	A	A	B	A	A	B	B	A	A	A	A	B	B	A	A
443	-4.21858801648942	B	B	B	B	B	B	A	A	A	B	B	B	A	A	A	B	B	B	A	B	B	B	A	B	A	B	A	B	B	B	A	B	A	A	A	B	A	A	A	B	A	A	A	B	B	B	A	B
444	-4.08912762904428	B	B	B	B	B	B	A	A	A	B	B	B	A	A	A	B	B	B	A	B	B	B	A	B	A	B	A	B	B	B	A	B	A	A	A	B	A	A	A	B	A	A	A	B	A	B	A	B
445	-3.91939192677386	A	B	A	B	B	B	A	B	A	B	A	B	A	A	B	B	B	B	A	B	B	B	B	B	A	B	B	B	B	B	A	B	A	A	B	B	A	A	A	B	A	A	A	B	B	B	A	B
446	-3.76908178711822	B	B	B	B	B	B	A	A	A	A	B	B	A	A	B	B	B	B	B	B	B	B	B	B	B	B	B	B	B	B	A	A	A	A	B	B	A	A	A	B	A	A	A	B	B	B	A	B
451	-3.73174988352726	A	B	A	B	B	B	A	B	A	B	A	B	A	A	B	B	B	B	A	B	B	B	B	B	A	B	B	B	B	B	A	B	A	A	B	B	A	A	A	B	A	A	A	B	B	B	NA	NA
452	-2.79413935576777	A	B	A	B	B	B	A	B	B	B	A	B	A	A	A	B	B	B	A	A	B	B	A	B	A	A	A	B	B	B	B	B	A	A	A	B	A	A	B	B	A	A	A	A	B	B	NA	NA
453	-4.28726412579898	B	B	B	B	B	B	A	A	A	A	B	B	A	A	B	B	B	B	B	B	B	B	B	B	B	B	B	B	B	B	A	A	A	A	B	B	A	A	A	A	A	A	B	B	B	B	NA	NA
454	-4.05644745847492	A	B	A	B	B	B	A	B	A	B	B	B	A	A	B	B	B	B	A	B	B	B	B	B	A	B	B	B	A	B	A	B	A	A	B	B	A	A	A	B	A	A	A	B	B	B	A	A
455	-4.27249140068857	A	A	A	A	A	B	A	B	A	B	A	B	A	A	B	B	B	B	A	B	B	B	B	B	A	B	B	B	B	B	A	B	A	A	B	B	A	A	A	B	A	A	A	B	B	B	NA	NA
456	-4.32895013206978	A	A	A	A	A	B	A	B	A	B	A	B	A	A	B	B	B	B	A	B	A	B	B	B	A	B	B	B	A	B	A	B	A	A	B	B	A	A	A	B	A	A	A	B	B	B	NA	NA
460	-4.09279079967689	A	A	A	A	B	B	B	B	B	B	A	B	A	A	A	B	B	B	A	A	B	B	A	B	A	A	A	B	B	B	B	B	A	A	A	B	A	A	B	B	A	A	A	A	B	B	A	A
461	-4.08692902404836	A	B	A	B	B	B	A	B	A	B	A	B	A	A	B	B	B	B	A	B	B	B	B	B	A	B	B	B	B	B	A	B	A	A	B	B	A	A	A	B	A	A	A	A	B	B	NA	NA
462	-4.10167835102797	A	A	A	A	B	B	B	B	B	B	A	B	A	A	A	B	B	B	NA	NA	B	B	A	B	A	A	A	B	A	B	A	B	A	A	A	B	A	A	B	B	A	B	A	B	B	B	A	B
463	-4.13232374004099	A	B	A	B	B	B	A	B	A	B	A	B	A	A	B	B	B	B	A	B	B	B	B	B	A	B	B	B	B	B	A	B	A	A	B	B	A	A	A	B	A	A	A	B	B	B	A	B
464	-4.12723441916323	A	B	A	B	A	B	A	A	A	B	B	B	A	B	A	B	A	B	B	B	A	B	A	B	A	B	A	B	A	B	A	B	A	B	A	B	A	B	A	B	A	B	B	B	A	B	A	B
465	-3.7322328802205	A	B	A	B	B	B	A	B	B	B	A	B	A	A	A	B	B	B	A	A	B	B	B	B	A	A	B	B	B	B	B	B	A	A	B	B	A	A	B	B	A	B	A	B	A	B	A	A
467	-4.01401622925836	A	B	A	B	A	B	A	A	B	B	A	B	A	B	A	A	A	B	A	B	A	B	A	B	A	A	A	B	A	B	B	B	A	B	A	B	A	B	B	B	B	B	B	B	A	A	NA	NA
470	-3.74632276508995	A	B	A	B	A	B	A	A	B	B	A	B	A	B	A	A	A	B	A	B	A	B	A	A	A	A	A	A	A	B	B	B	A	B	A	A	A	B	B	B	A	B	A	B	A	B	A	A
474	-3.96829611504626	A	B	A	B	A	B	A	A	B	B	A	B	A	B	A	A	A	B	A	B	A	B	A	A	A	A	A	A	A	B	B	B	A	B	A	A	A	B	B	B	A	B	A	B	A	B	NA	NA
476	-2.30909761741201	A	B	A	B	B	B	A	B	B	B	B	B	A	A	A	B	B	B	A	A	B	B	B	B	A	A	B	B	B	B	B	B	A	A	B	B	A	A	B	B	A	A	A	A	B	B	NA	NA
480	-4.10883552793461	B	B	B	B	B	B	A	B	A	B	A	B	A	A	B	B	B	B	A	B	B	B	B	B	A	B	B	B	B	B	A	B	A	A	B	B	A	A	A	B	A	A	A	A	B	B	A	A
481	-3.96359896259724	B	B	B	B	B	B	A	B	A	B	A	B	A	A	B	B	B	B	A	B	B	B	B	B	A	B	B	B	B	B	A	B	A	A	B	B	A	A	A	B	A	A	A	B	B	B	A	B
482	-4.40257086822233	A	B	A	B	A	B	A	B	B	B	A	A	A	B	A	B	A	B	A	B	A	B	A	B	A	A	A	B	A	B	B	B	A	B	A	B	A	B	B	B	A	B	A	B	B	B	A	B
483	-4.38728301948114	A	A	A	A	A	B	A	B	B	B	A	B	A	B	A	A	A	B	A	B	A	B	A	A	A	A	A	A	A	B	B	B	A	B	A	A	A	B	B	B	A	B	A	B	A	B	A	A
484	-3.71113207230684	A	B	A	B	B	B	A	B	B	B	A	B	A	A	A	B	B	B	A	A	B	B	A	B	A	A	A	B	B	B	B	B	A	A	A	B	A	A	B	B	A	A	A	A	B	B	A	A
485	-4.19312459835446	A	B	A	B	B	B	A	B	B	B	A	B	A	A	A	B	B	B	A	A	B	B	A	B	A	A	A	B	A	B	B	B	A	A	B	B	A	A	B	B	A	A	A	A	B	B	A	B
487	-4.19351417502867	A	B	A	B	B	B	A	B	B	B	A	B	A	A	A	B	B	B	A	A	B	B	A	B	A	A	A	B	B	B	B	B	A	A	A	B	A	A	B	B	A	A	A	A	B	B	NA	NA
488	-4.16666688336361	A	B	A	B	B	B	A	B	B	B	A	B	A	A	A	B	B	B	A	A	B	B	A	B	A	A	A	B	B	B	B	B	A	A	A	B	A	A	B	B	A	A	A	A	B	B	NA	NA
489	-4.31693437355953	A	B	A	B	B	B	A	B	A	B	A	B	A	A	B	B	B	B	A	B	B	B	B	B	A	B	B	B	B	B	A	B	A	A	B	B	A	A	A	B	A	A	A	B	B	B	NA	NA
490	-4.07722251041105	A	B	A	B	B	B	A	B	B	B	A	B	A	A	A	B	A	B	B	B	A	B	A	B	A	A	A	B	A	B	B	B	A	B	A	B	A	B	B	B	A	B	A	B	A	B	NA	NA
491	-2.49886168899288	A	B	A	B	B	B	A	B	B	B	A	A	A	B	A	B	A	B	A	B	A	B	A	B	A	A	A	B	A	B	B	B	A	B	A	B	A	B	B	B	A	B	A	B	A	B	NA	NA
492	-3.99808488793655	A	B	A	B	A	B	A	B	B	B	A	A	A	B	A	B	A	B	A	B	A	B	A	B	A	A	A	B	A	B	B	B	A	B	A	B	A	B	B	B	A	B	A	B	A	B	A	B
493	-4.06505660335602	A	B	A	B	B	B	A	B	B	B	A	B	A	B	A	A	A	A	B	B	A	A	A	A	A	A	A	A	A	A	B	B	B	B	A	A	B	B	B	B	B	B	B	B	A	A	A	B
494	-3.06679165675456	A	B	A	B	A	B	A	B	B	B	A	A	A	B	A	B	A	B	A	B	A	B	A	B	A	A	A	B	A	B	B	B	A	B	A	B	A	B	B	B	A	B	A	B	A	B	NA	NA
495	-3.76282855318909	A	B	A	B	A	B	A	A	B	B	A	B	A	B	A	A	A	A	B	B	A	A	A	A	A	A	A	A	A	A	B	B	B	B	A	A	B	B	B	B	B	B	B	B	A	A	A	B
496	-3.17811325231463	A	B	A	B	B	B	A	B	A	B	A	B	A	A	B	B	B	B	A	B	B	B	B	B	A	B	B	B	B	B	A	B	A	A	B	B	A	A	A	B	A	A	A	B	B	B	NA	NA
497	-2.61278385671974	A	B	A	B	B	B	A	B	B	B	A	B	A	A	A	B	B	B	A	A	B	B	B	B	A	B	B	B	B	B	A	B	A	A	B	B	A	A	A	A	A	A	B	B	B	B	B	B
498	-4.00800367184016	A	B	A	B	B	B	A	B	A	B	B	B	A	A	B	B	B	B	A	B	B	B	B	B	A	B	B	B	B	B	A	B	A	A	B	B	A	A	A	B	A	A	A	B	B	B	A	B
499	-3.77000467939017	A	B	A	B	A	B	A	A	A	B	A	B	A	A	B	B	B	B	A	B	B	B	B	B	A	B	B	B	B	B	A	B	A	A	B	B	A	A	A	B	A	A	A	B	B	B	NA	NA
501	-3.65127801399814	A	B	A	B	B	B	A	B	B	B	A	B	A	A	A	B	B	B	A	A	B	B	B	B	A	B	B	B	B	B	A	B	A	A	A	B	A	A	A	B	A	A	A	B	B	B	A	B
502	-3.7240299729356	A	B	A	B	A	B	A	A	B	B	B	B	A	B	A	A	A	B	A	B	A	B	A	A	A	A	A	A	B	B	B	B	A	B	A	A	A	B	A	B	A	A	B	B	B	B	NA	NA
503	-3.06032002868829	A	B	A	B	B	B	A	B	A	B	A	B	A	A	B	B	B	B	A	B	B	B	B	B	A	B	B	B	B	B	A	B	A	A	B	B	A	A	A	B	A	A	A	B	B	B	NA	NA
505	-3.36301621826259	A	A	A	A	A	B	A	B	B	B	A	A	A	B	A	B	A	B	A	B	A	B	A	B	A	A	A	B	A	B	B	B	A	B	A	B	A	B	B	B	A	B	A	B	A	B	NA	NA
506	-4.12826999516963	A	B	A	B	B	B	A	B	A	B	A	B	A	A	B	B	B	B	A	B	B	B	B	B	A	B	B	B	B	B	A	B	A	A	B	B	A	A	A	B	A	A	A	B	B	B	A	A
507	-2.8798124189827	A	A	A	A	A	B	A	B	B	B	A	A	A	B	A	B	A	B	A	B	A	B	A	B	A	A	A	B	A	B	B	B	A	B	A	B	A	B	B	B	A	B	A	B	A	B	A	A
508	-3.43536650661266	A	B	A	B	B	B	A	B	A	B	B	B	A	A	B	B	B	B	A	B	B	B	B	B	A	B	B	B	B	B	A	B	A	A	B	B	A	A	A	B	A	A	A	B	B	B	NA	NA
509	-3.75724415102197	A	B	A	B	B	B	A	B	A	B	B	B	A	A	B	B	B	B	A	B	B	B	B	B	A	A	A	B	A	B	B	B	A	B	A	B	A	B	B	B	A	B	A	B	A	B	NA	NA
510	-3.06818586174616	A	B	A	B	B	B	A	B	A	B	A	B	A	A	B	B	B	B	A	B	B	B	B	B	A	B	B	B	B	B	A	B	A	A	B	B	A	A	A	B	A	A	A	B	B	B	NA	NA
511	-3.4375127452648	A	B	A	B	B	B	A	B	A	B	A	B	A	A	B	B	B	B	A	B	B	B	B	B	A	B	B	B	B	B	A	B	A	A	B	B	A	A	A	B	A	A	A	B	B	B	NA	NA
513	-3.85491302230785	A	B	A	B	B	B	A	B	A	B	A	B	A	A	B	B	B	B	A	B	B	B	B	B	A	B	B	B	B	B	A	B	A	A	B	B	A	A	A	B	A	A	A	B	B	B	NA	NA
514	-3.97524794124068	B	B	B	B	B	B	A	A	B	B	B	B	A	A	A	A	B	B	A	A	B	B	A	A	A	A	A	A	B	B	B	B	A	A	A	A	A	A	B	B	A	A	A	A	B	B	NA	NA
515	-3.06044600243301	B	B	B	B	B	B	A	A	B	B	B	B	A	A	A	A	B	B	A	A	B	B	A	A	A	A	A	A	B	B	B	B	A	A	A	A	A	A	B	B	A	A	A	A	B	B	NA	NA
516	-3.83122969386706	A	B	A	B	A	B	A	A	B	B	B	B	A	A	A	B	B	B	A	B	B	B	A	B	A	B	A	B	B	B	A	B	A	A	A	B	A	A	A	B	A	A	A	B	B	B	A	B
518	-3.53863656121845	A	B	A	B	A	B	A	A	A	B	A	B	A	B	A	B	A	B	B	B	A	B	A	B	A	B	A	B	A	B	A	B	A	B	A	A	B	B	B	B	B	B	B	B	A	A	NA	NA
519	-3.76671020726226	A	B	A	B	A	B	A	A	A	B	A	B	A	B	A	B	A	B	B	B	A	B	A	B	A	B	A	B	A	B	A	B	A	B	A	A	B	B	B	B	A	B	A	B	A	B	NA	NA
521	-4.13142617214745	B	B	B	B	B	B	A	A	A	A	B	B	A	A	B	B	B	B	B	B	B	B	B	B	B	B	B	B	B	B	A	A	A	A	B	B	A	A	A	A	A	A	B	B	B	B	A	B
523	-3.79393000677268	A	B	A	B	A	B	A	A	A	B	B	B	A	A	B	B	B	B	B	B	B	B	B	B	B	B	B	B	B	B	A	A	A	A	B	B	A	A	A	B	A	A	B	B	B	B	NA	NA
524	-2.9006791778755	A	B	A	B	A	B	A	A	A	B	B	B	A	A	B	B	B	B	B	B	B	B	B	B	B	B	B	B	B	B	A	A	A	A	B	B	A	A	A	A	A	A	B	B	B	B	B	B
530	-3.8213824997473	A	B	A	B	A	B	A	A	A	B	B	B	A	A	B	B	B	B	B	B	B	B	B	B	B	B	B	B	B	B	A	A	A	A	B	B	A	A	A	A	A	A	B	B	B	B	B	B
531	-4.20352241682258	A	A	A	A	A	A	A	A	B	B	A	A	B	B	A	A	A	A	B	B	A	A	A	A	A	A	A	A	A	A	B	B	B	B	A	A	B	B	B	B	B	B	B	B	A	A	A	B
532	-4.31412013378904	A	A	A	A	A	B	A	B	B	B	A	B	A	B	A	A	A	B	A	B	A	B	A	A	A	A	A	A	A	B	B	B	A	B	A	A	A	B	B	B	NA	NA	A	B	A	B	A	A
533	-3.73479982958885	A	B	A	B	A	B	A	A	A	B	A	B	A	B	A	B	A	B	B	B	A	B	A	B	A	B	A	B	A	B	A	B	A	B	A	B	A	B	B	B	A	B	A	B	A	B	A	B
534	-4.28923209592276	A	A	A	A	A	B	A	B	B	B	A	B	A	B	A	A	A	B	A	B	A	B	A	A	A	A	A	A	A	B	B	B	A	B	A	A	A	B	B	B	NA	NA	A	B	A	B	A	A
536	-3.29754166781816	NA	NA	B	B	NA	NA	A	A	A	A	B	B	A	A	A	B	B	B	A	B	B	B	A	B	A	B	A	B	A	B	A	B	A	A	A	B	A	A	A	B	NA	NA	A	B	B	B	NA	NA
537	-4.09670150161	A	B	A	B	A	B	A	A	A	B	A	B	A	B	A	B	A	B	B	B	A	B	A	B	A	B	A	B	A	B	A	B	A	B	A	B	A	B	A	B	A	B	B	B	A	B	A	B
539	-2.94001815500766	A	B	A	B	A	B	A	A	A	B	A	B	A	B	A	B	A	B	B	B	A	B	A	B	A	B	A	B	A	B	A	B	A	B	A	B	A	B	A	B	A	B	B	B	A	B	A	B
540	-4.24492004391245	B	B	B	B	B	B	A	A	A	B	B	B	A	A	A	A	B	B	A	A	B	B	A	A	A	A	A	A	B	B	B	B	A	A	A	A	A	A	B	B	A	A	A	A	B	B	A	A
541	-4.14909589106797	A	B	A	B	A	B	A	A	A	B	A	B	A	B	A	B	A	B	B	B	A	B	A	B	A	B	A	B	A	B	A	B	A	B	A	B	A	B	B	B	NA	NA	A	B	A	B	A	A
543	-4.15691242570002	A	A	A	A	A	B	A	B	B	B	A	A	A	B	A	B	A	B	A	B	A	B	A	B	A	A	A	B	A	B	B	B	A	B	A	B	A	B	A	B	A	A	A	B	B	B	A	B
545	-3.20384846374623	A	A	A	A	A	B	A	B	B	B	A	A	A	B	A	B	A	B	A	B	A	B	A	B	A	A	A	B	A	B	B	B	A	B	A	B	A	B	NA	NA	A	A	A	B	B	B	A	B
546	-3.82865989653532	A	B	A	B	B	B	A	B	A	B	A	B	A	A	B	B	B	B	A	B	B	B	B	B	A	B	B	B	B	B	A	B	A	A	B	B	A	A	NA	NA	A	A	A	B	B	B	A	B
547	-3.73367865567709	A	A	A	A	A	B	A	B	B	B	A	A	A	B	A	B	A	B	A	B	A	B	A	B	A	A	A	B	A	B	B	B	A	B	A	B	A	B	A	B	A	A	A	B	B	B	A	B
549	-4.29194575017007	B	B	B	B	B	B	A	A	A	A	B	B	A	A	A	B	B	B	A	B	B	B	A	B	A	B	A	B	B	B	A	B	A	A	A	B	A	A	A	B	A	A	A	B	B	B	A	B
550	-4.52917360326172	B	B	B	B	B	B	A	A	A	B	B	B	A	A	A	A	B	B	A	A	B	B	A	A	A	A	A	A	B	B	B	B	A	A	A	A	A	A	B	B	A	A	A	A	B	B	A	A
551	-2.55754157288284	A	A	A	A	A	B	A	B	B	B	A	A	A	B	A	B	A	B	A	B	A	B	A	B	A	A	A	B	A	B	B	B	A	B	A	B	A	B	A	B	A	A	A	B	B	B	A	B
552	-2.49907583060771	A	A	A	A	A	B	A	B	B	B	A	A	A	B	A	B	A	B	A	B	A	B	A	B	A	A	A	B	A	B	B	B	A	B	A	B	A	B	A	B	A	A	A	B	B	B	A	B
553	-3.78915749191144	A	A	A	A	A	A	A	A	B	B	A	A	B	B	A	A	A	A	B	B	A	A	A	A	A	A	A	A	A	A	B	B	B	B	A	A	B	B	A	B	A	B	B	B	A	B	A	B
554	-2.56399991152887	A	A	A	A	A	B	A	B	B	B	A	A	A	B	A	B	A	B	A	B	A	B	A	B	A	A	A	B	A	B	B	B	A	B	A	B	A	B	A	B	A	A	A	B	B	B	A	B
555	-2.7431960814487	A	A	A	A	B	B	B	B	B	B	A	A	A	A	B	B	B	B	A	A	B	B	B	B	A	A	B	B	B	B	B	B	A	A	B	B	A	A	B	B	A	A	A	A	B	B	A	A
556	-4.12332886692635	B	B	B	B	B	B	A	A	A	B	B	B	A	A	B	B	B	B	A	B	B	B	B	B	A	B	B	B	B	B	A	B	A	A	B	B	A	A	A	A	A	A	B	B	B	B	A	B
557	-4.20216124701935	A	B	A	B	B	B	A	B	B	B	A	B	A	A	A	B	B	B	A	A	B	B	B	B	A	A	B	B	B	B	B	B	A	A	B	B	A	A	A	B	A	A	A	B	B	B	B	B
558	-4.02391060635092	A	B	A	B	B	B	A	B	B	B	A	B	A	A	B	B	B	B	A	A	B	B	B	B	A	A	B	B	B	B	B	B	A	A	B	B	A	A	A	B	A	A	A	B	B	B	B	B
559	-4.22696059353245	B	B	B	B	B	B	A	A	B	B	B	B	A	A	A	B	B	B	A	A	B	B	B	B	A	A	B	B	B	B	B	B	A	A	B	B	A	A	A	B	A	A	A	B	B	B	B	B
560	-4.00311571709981	B	B	B	B	B	B	A	A	B	B	B	B	A	A	A	B	B	B	A	A	B	B	A	B	A	A	A	B	B	B	B	B	A	A	A	B	A	A	NA	NA	A	A	A	B	B	B	A	B
561	-2.73527944806046	B	B	B	B	B	B	A	A	B	B	B	B	A	A	A	A	B	B	A	A	B	B	A	B	A	A	A	B	B	B	B	B	A	A	A	B	A	A	A	B	A	A	A	B	B	B	A	B
562	-3.99808488793655	B	B	B	B	B	B	A	A	B	B	B	B	A	A	A	B	B	B	A	A	B	B	A	B	A	A	A	B	B	B	B	B	A	A	A	B	A	A	A	B	A	A	A	B	B	B	A	B
563	-3.99051644402823	B	B	B	B	B	B	A	A	A	B	B	B	A	A	A	B	B	B	A	B	B	B	B	B	A	B	B	B	B	B	A	B	A	A	B	B	A	A	A	B	A	A	A	B	B	B	A	A
564	-4.14525857696561	A	B	A	B	B	B	A	B	B	B	A	B	A	A	B	B	B	B	A	A	B	B	B	B	A	A	B	B	B	B	B	B	A	A	B	B	A	A	A	B	A	A	A	B	B	B	B	B
565	-4.07062884405143	B	B	B	B	B	B	A	A	A	B	B	B	A	A	A	B	B	B	A	B	B	B	B	B	A	B	B	B	B	B	A	B	A	A	B	B	A	A	A	B	A	A	A	B	B	B	A	A
566	-4.04430451917591	B	B	B	B	B	B	A	A	A	B	B	B	A	B	A	B	A	B	A	B	A	B	A	B	A	A	A	B	A	B	B	B	A	B	A	B	A	B	B	B	A	B	A	B	A	B	A	A
590	-2.9419253223845	A	B	A	B	A	B	A	A	B	B	A	B	A	B	A	A	A	B	A	B	A	B	A	A	A	A	A	A	A	B	B	B	A	B	A	A	A	B	B	B	A	B	A	B	A	B	A	A
591	-3.9795483747041	A	B	A	B	A	B	A	A	B	B	A	B	A	B	A	A	A	B	A	B	A	B	A	A	A	A	A	A	A	B	A	B	A	B	A	A	A	B	NA	NA	A	B	A	B	A	B	A	A
592	-3.50980715547651	A	A	A	A	A	B	A	B	B	B	A	A	A	B	A	B	NA	NA	A	B	A	B	A	B	A	A	A	B	A	B	B	B	A	B	A	B	A	B	B	B	A	B	A	B	A	B	A	A
593	-4.098851307028	A	A	A	A	A	B	A	B	B	B	A	A	A	B	A	B	A	B	A	B	A	B	A	B	A	A	A	B	A	B	B	B	A	B	A	B	A	B	B	B	A	B	A	B	A	B	A	A
594	-4.04906288979412	A	B	A	B	A	B	A	A	B	B	B	B	A	B	A	A	A	B	A	B	A	B	A	B	A	A	A	B	A	B	B	B	A	B	A	B	A	B	B	B	A	B	A	B	A	B	A	A
595	-3.14066513997674	A	B	A	B	A	B	A	A	A	B	A	B	A	B	A	B	A	B	B	B	A	B	A	B	A	B	A	B	A	B	A	B	A	B	A	B	A	B	A	B	A	B	B	B	A	B	A	A
596	-2.554434091915	A	A	A	A	A	B	A	B	B	B	A	A	B	B	A	A	A	A	A	B	A	B	A	A	A	A	A	A	A	B	B	B	A	B	A	A	A	B	B	B	NA	NA	A	B	A	B	A	A
597	-3.1709947020363	A	A	A	A	A	A	A	A	B	B	A	A	B	B	A	A	A	A	A	B	B	B	A	B	A	B	NA	NA	B	B	A	B	A	A	A	B	A	A	B	B	NA	NA	A	B	A	B	A	A
598	-3.49150176623733	A	A	A	A	A	B	A	B	B	B	A	A	B	B	A	A	A	A	A	B	A	B	A	A	A	A	A	A	A	B	B	B	A	B	A	A	A	B	B	B	NA	NA	A	B	A	B	A	A
599	-3.45124898979614	B	B	B	B	B	B	A	A	A	A	B	B	A	A	B	B	B	B	B	B	B	B	B	B	B	B	B	B	B	B	A	A	A	A	A	B	B	B	B	B	B	B	B	B	A	A	A	A
600	-3.8992731873176	A	B	A	B	A	B	A	A	A	B	A	B	A	B	A	B	A	B	B	B	A	B	A	B	A	B	A	B	A	B	A	B	A	B	A	A	B	B	B	B	B	B	B	B	A	A	A	A
601	-4.05207803048417	A	B	A	B	B	B	A	B	A	B	A	B	A	B	A	A	A	A	A	B	A	B	A	A	A	A	A	A	A	B	B	B	A	B	A	A	A	B	B	B	NA	NA	A	B	A	B	A	A
603	-4.11693964655076	A	B	A	B	A	B	A	A	A	B	A	B	A	B	A	B	A	B	B	B	A	B	A	B	A	B	A	B	A	B	A	B	A	B	A	A	B	B	B	B	B	B	B	B	A	A	A	A
604	-4.08296479377775	A	A	A	A	A	B	A	B	B	B	A	A	B	B	A	A	A	A	A	B	A	B	A	A	A	A	A	A	A	B	B	B	A	B	A	A	A	B	B	B	NA	NA	A	B	A	B	A	A
605	-3.90741136077459	B	B	B	B	B	B	A	A	A	A	B	B	A	A	B	B	B	B	B	B	B	B	B	B	B	B	B	B	B	B	A	A	A	A	A	B	A	B	B	B	B	B	B	B	A	A	A	A
606	-4.02995164203684	B	B	B	B	B	B	A	A	A	A	B	B	A	A	B	B	B	B	B	B	B	B	A	B	A	B	A	B	A	B	A	B	A	B	A	A	B	B	B	B	B	B	B	B	A	A	A	A
608	-3.53364497879876	A	A	A	A	A	A	A	A	B	B	A	A	B	B	A	A	A	A	A	B	A	B	A	A	A	A	A	A	A	B	B	B	A	B	A	A	A	B	B	B	NA	NA	A	B	A	B	A	A
610	-3.77786162417624	A	B	A	B	B	B	A	B	B	B	A	B	A	A	A	A	B	B	A	A	B	B	A	A	A	A	A	A	A	B	B	B	A	B	A	A	A	B	B	B	NA	NA	A	B	A	B	A	A
611	-2.86618884844268	A	B	A	B	B	B	A	B	B	B	A	B	A	A	A	A	A	B	A	B	A	B	A	A	A	A	A	A	A	B	B	B	A	B	A	A	A	B	B	B	NA	NA	A	B	A	B	A	A
612	-3.65398390737407	B	B	B	B	B	B	A	A	A	B	B	B	A	A	A	B	B	B	A	B	B	B	A	B	A	B	A	B	A	B	A	B	A	B	A	B	A	B	A	B	A	B	B	B	A	B	A	B
615	-3.24731846867741	A	A	A	A	A	B	A	B	B	B	A	A	A	B	A	A	A	B	A	B	A	B	A	A	A	A	A	A	A	B	A	B	A	B	A	A	A	B	NA	NA	NA	NA	A	B	A	B	A	A
616	-3.85636632365925	A	B	A	B	A	B	A	A	B	B	A	B	A	B	A	A	A	B	A	B	A	B	A	A	A	A	A	A	B	B	A	B	A	A	A	A	A	A	NA	NA	NA	NA	A	A	B	B	A	A
618	-4.08621741569334	A	B	A	B	A	B	A	A	A	B	A	B	A	B	A	B	A	B	B	B	A	B	A	B	A	A	A	B	B	B	B	B	A	A	A	B	A	A	B	B	A	A	A	A	B	B	A	A
619	-4.08393240163863	A	B	A	B	A	B	A	A	A	B	A	B	A	B	A	B	A	B	B	B	A	B	A	B	A	A	A	B	B	B	B	B	A	A	A	B	A	A	B	B	A	A	A	A	B	B	A	A
623	-4.058426024457	A	B	A	B	A	B	A	A	A	B	A	B	A	B	A	B	A	B	B	B	A	B	A	B	A	B	A	B	A	B	A	B	A	B	A	B	A	B	A	B	A	B	B	B	A	B	NA	NA
624	-4.04516644806523	B	B	B	B	B	B	A	A	A	B	B	B	A	A	A	B	B	B	A	B	B	B	A	B	A	B	A	B	B	B	A	B	A	A	A	B	A	A	A	B	A	A	A	B	B	B	A	B
625	-3.96151601144895	B	B	B	B	B	B	A	A	A	B	B	B	A	B	A	B	A	B	B	B	A	B	A	B	A	B	A	B	A	B	A	B	A	B	A	B	A	B	A	B	A	B	B	B	A	B	A	B
626	-3.87168966568552	B	B	B	B	B	B	A	A	A	B	B	B	A	A	A	B	B	B	A	B	A	B	A	B	A	B	A	A	B	B	A	B	A	A	A	B	A	A	A	B	A	A	A	B	B	B	A	B
627	-4.06863106371432	A	B	A	B	A	B	A	A	B	B	A	B	A	B	A	A	A	B	A	B	A	B	A	A	A	A	A	A	B	B	B	B	A	A	A	A	A	A	B	B	A	B	A	A	B	B	A	A
629	-3.45367500826364	A	B	A	B	A	B	A	A	A	B	A	B	A	B	A	B	A	B	B	B	A	B	A	B	A	B	A	B	B	B	A	B	A	A	A	B	A	A	B	B	A	A	A	A	B	B	A	A
630	-3.02191252068903	A	B	A	B	A	B	A	A	A	B	A	B	A	B	A	B	A	B	B	B	A	B	A	B	A	B	A	B	B	B	A	B	A	A	A	B	A	A	B	B	A	A	A	A	B	B	A	A
635	-3.37645528889998	A	A	A	A	A	A	A	A	B	B	A	A	B	B	A	A	A	A	B	B	A	A	A	A	A	A	A	A	A	A	B	B	B	B	A	A	B	B	B	B	B	B	B	B	A	A	A	A
636	-3.66105508485338	A	A	A	A	A	A	A	A	A	B	A	A	B	B	A	A	A	A	B	B	A	A	A	A	A	A	A	A	A	A	B	B	B	B	A	A	B	B	B	B	B	B	B	B	A	B	NA	NA
637	-4.19506899646859	A	B	A	B	A	B	A	A	A	B	A	B	A	B	A	B	A	B	B	B	A	B	A	B	A	B	A	B	A	B	A	B	A	B	A	B	A	B	A	B	A	B	B	B	A	B	A	B
638	-3.87482957787972	A	B	A	B	A	B	A	A	A	B	A	B	A	B	A	B	A	B	B	B	A	B	A	B	A	B	A	B	A	B	A	B	A	B	A	B	A	B	A	B	A	B	B	B	A	B	A	B
639	-3.8819549713396	A	B	A	B	A	B	A	A	A	B	A	B	A	B	A	B	A	B	B	B	A	B	A	B	A	B	A	B	A	B	A	B	A	B	A	B	A	B	A	B	A	B	B	B	A	B	A	B
640	-3.82904633685318	A	B	A	B	A	B	A	A	A	B	A	B	A	B	A	B	A	B	B	B	A	B	A	B	A	B	A	B	A	B	A	B	A	B	A	B	A	B	A	B	A	B	B	B	A	B	A	B
641	-3.46797787527979	A	A	A	A	A	A	A	A	B	B	A	A	B	B	A	A	A	A	B	B	A	A	A	A	A	A	A	A	A	A	B	B	B	B	A	A	B	B	B	B	B	B	B	B	A	A	A	A
642	-3.68601029131528	A	B	A	B	B	B	A	B	B	B	A	B	A	A	A	B	B	B	A	A	B	B	A	B	A	A	A	B	B	B	B	B	A	A	A	B	A	A	B	B	A	A	A	A	B	B	A	A
647	-3.89486965674525	A	A	A	A	A	A	A	A	B	B	A	A	B	B	A	A	A	A	B	B	A	A	A	A	A	A	A	A	A	A	B	B	B	B	A	A	B	B	B	B	B	B	B	B	A	A	A	A
648	-3.82503644122135	A	B	A	A	A	A	A	A	B	B	A	A	B	B	A	A	A	A	B	B	A	B	A	A	A	A	A	B	A	A	B	B	B	B	A	A	B	B	B	B	B	B	B	B	A	A	A	A
649	-3.83998055767834	A	B	A	B	B	B	A	B	A	B	A	B	A	A	B	B	B	B	A	B	B	B	B	B	A	B	A	B	B	B	A	B	A	A	A	B	A	A	A	B	A	A	A	B	B	B	A	B
650	-3.70876072369032	A	B	A	B	B	B	A	B	B	B	A	B	A	A	A	B	B	B	A	A	A	B	A	B	A	A	A	B	B	B	B	B	A	A	A	B	A	A	B	B	A	A	A	A	B	B	A	A
651	-3.91771551655949	A	B	A	B	B	B	A	B	B	B	A	B	A	A	A	B	B	B	A	A	B	B	A	B	A	A	A	B	B	B	B	B	A	A	A	B	A	A	B	B	A	A	A	A	B	B	A	A
652	-3.98272338766854	A	B	A	B	A	B	A	A	A	B	A	B	A	B	A	B	A	B	B	B	A	B	A	B	A	B	A	B	A	B	A	B	A	B	A	B	A	B	B	B	B	B	A	B	A	B	A	A
653	-4.10930850524675	A	B	A	B	A	B	A	A	A	B	A	B	A	B	A	B	A	B	B	B	A	B	A	B	A	B	A	B	A	B	A	B	A	B	A	B	A	B	B	B	B	B	A	B	A	B	A	A
654	-4.00432137378264	B	B	B	B	B	B	A	A	B	B	B	B	A	A	A	A	B	B	A	A	B	B	A	A	A	A	A	A	B	B	B	B	A	A	A	A	A	A	B	B	A	B	A	A	B	B	A	A
655	-3.93861978150268	A	B	A	B	A	B	A	A	A	B	A	B	A	B	A	B	A	B	B	B	A	B	A	B	A	B	A	B	A	B	A	B	A	B	A	B	A	B	A	B	A	B	B	B	A	B	A	B
656	-4.11427729656159	B	B	B	B	B	B	A	A	A	B	B	B	A	A	A	B	B	B	A	B	B	B	A	B	A	B	A	B	B	B	A	B	A	A	A	B	A	A	A	B	A	A	A	B	B	B	A	B
659	-4.02085828191832	B	B	B	B	B	B	A	A	B	B	B	B	A	A	A	A	B	B	A	A	B	B	A	A	A	A	A	B	B	B	B	B	A	A	A	A	A	A	B	B	B	B	A	B	A	B	A	A
660	-4.13455957742262	A	B	A	B	A	B	A	A	B	B	A	B	A	B	A	A	A	B	A	B	A	B	A	A	A	A	A	A	A	B	B	B	A	B	A	A	A	B	B	B	B	B	B	B	A	A	A	A
661	-4.26297287880537	A	B	A	B	A	B	A	A	B	B	A	B	A	A	A	A	B	B	A	A	B	B	A	A	A	A	A	A	B	B	B	B	A	A	A	B	A	A	B	B	A	A	A	A	B	B	A	A
662	-4.15539677370485	A	B	A	B	B	B	A	B	A	B	B	B	A	A	B	B	B	B	A	A	B	B	B	B	A	A	A	B	B	B	B	B	A	A	A	B	A	A	B	B	A	A	A	A	B	B	A	A
663	-4.1197835861617	B	B	B	B	B	B	A	A	A	B	B	B	A	A	B	B	B	B	A	A	B	B	A	B	A	A	B	B	B	B	B	B	A	A	B	B	A	A	B	B	A	A	A	A	B	B	A	A
665	-3.72672720902657	B	B	B	B	B	B	A	A	B	B	B	B	A	A	A	A	B	B	A	A	B	B	A	A	A	A	A	A	B	B	B	B	A	A	A	A	A	B	B	B	B	B	B	B	A	A	A	A
671	-4.17394343728438	A	A	A	A	A	A	A	A	A	B	A	A	B	B	A	A	A	A	B	B	A	B	A	A	A	A	A	B	A	A	B	B	B	B	A	B	A	B	A	B	A	A	A	B	B	B	A	B
672	-4.13257984765974	A	A	A	A	A	B	A	B	B	B	A	A	A	B	A	A	A	A	B	B	A	A	A	A	A	A	A	A	A	A	B	B	B	B	A	B	A	B	A	B	A	A	A	B	B	B	NA	NA
673	-4.15350998930084	B	B	B	B	B	B	A	A	A	A	B	B	A	A	B	B	B	B	B	B	B	B	B	B	B	B	A	B	B	B	A	A	A	A	A	B	A	A	A	A	A	A	B	B	A	B	A	B
675	-4.33219599532464	B	B	B	B	B	B	A	A	A	A	B	B	A	A	B	B	B	B	B	B	B	B	B	B	B	B	B	B	B	B	A	A	A	A	B	B	A	A	A	A	A	A	B	B	A	B	A	B
676	-4.32895013206978	A	B	A	B	A	B	A	A	A	B	A	B	A	B	A	B	A	B	B	B	A	B	A	B	A	B	A	B	A	B	A	B	A	A	B	B	A	A	A	B	A	A	A	A	B	B	A	A
677	-4.34356613238612	A	A	A	A	B	B	B	B	B	B	A	A	A	A	B	B	B	B	A	A	B	B	B	B	B	B	B	B	B	B	A	A	A	A	B	B	A	A	A	A	A	A	B	B	A	B	A	B
678	-4.36040405472994	B	B	B	B	B	B	A	A	A	A	B	B	A	A	B	B	B	B	B	B	B	B	B	B	B	B	B	B	B	B	A	A	A	A	B	B	A	A	A	A	A	A	B	B	A	B	A	B
679	-4.43974310553999	A	B	A	B	B	B	A	B	A	B	A	B	A	A	B	B	B	B	A	B	B	B	B	B	A	B	B	B	B	B	A	B	A	A	B	B	A	A	A	B	A	A	A	B	A	B	A	A
681	-3.97081161087252	A	A	A	A	B	B	B	B	B	B	A	A	A	A	B	B	B	B	A	A	B	B	B	B	A	A	B	B	B	B	B	B	A	A	B	B	A	A	B	B	A	A	A	A	B	B	A	A
682	-3.97432743542362	A	B	A	B	B	B	A	B	A	B	A	B	A	A	B	B	B	B	A	B	B	B	B	B	A	B	B	B	B	B	A	B	A	A	B	B	A	A	A	B	A	A	A	B	B	B	A	B
683	-4.01258416391415	B	B	B	B	B	B	A	A	B	B	B	B	A	A	A	A	B	B	A	A	B	B	A	A	A	A	A	A	B	B	B	B	A	A	A	A	A	A	B	B	A	A	NA	NA	B	B	A	A
684	-3.92788341033071	A	B	A	B	B	B	A	B	A	B	A	B	A	A	B	B	B	B	A	B	B	B	B	B	A	B	B	B	B	B	A	B	A	A	B	B	A	A	A	A	A	A	B	B	B	B	NA	NA
685	-4.03702787975578	A	B	A	B	B	B	A	B	A	B	A	B	A	A	B	B	B	B	A	B	B	B	B	B	B	B	NA	NA	B	B	A	A	A	A	B	B	A	A	A	A	A	A	B	B	B	B	A	B
686	-4.12129715282495	B	B	B	B	B	B	A	A	A	B	B	B	A	A	A	B	B	B	A	B	B	B	A	B	A	B	A	B	B	B	A	B	A	A	A	B	A	A	B	B	A	A	A	A	B	B	A	A
687	-4.32514606849075	B	B	B	B	B	B	A	A	A	B	B	B	A	A	A	B	B	B	A	B	B	B	A	B	A	B	A	B	B	B	A	B	A	A	A	B	A	A	B	B	A	A	A	A	B	B	A	A
688	-4.06766588197425	A	B	A	B	B	B	NA	NA	A	B	A	B	A	A	NA	NA	B	B	A	B	B	B	B	B	NA	NA	NA	NA	A	B	A	B	A	A	B	B	A	A	NA	NA	NA	NA	B	B	B	B	NA	NA
689	-3.99370069482035	A	B	A	B	B	B	A	B	A	B	A	B	A	A	A	B	B	B	A	B	B	B	A	A	A	A	A	A	B	B	B	B	A	A	A	A	A	A	B	B	A	A	A	A	B	B	A	A
690	-3.96037563141016	A	B	A	B	B	B	A	B	B	B	A	B	A	A	A	B	B	B	A	A	B	B	A	B	A	A	A	B	B	B	B	B	A	A	A	B	A	A	B	B	A	A	A	A	B	B	A	A
691	-4.06959410517755	A	B	A	B	B	B	A	B	A	B	B	B	A	A	B	B	B	B	A	B	B	B	B	B	A	B	B	B	B	B	A	B	A	A	B	B	A	A	A	A	A	A	B	B	B	B	A	B
692	-4.15075643986031	A	A	A	A	A	B	A	B	B	B	A	A	A	B	A	B	A	B	A	B	A	B	A	B	A	A	A	B	A	B	B	B	A	B	A	B	A	B	A	B	A	B	A	B	B	B	A	B
694	-4.05169264179804	B	B	B	B	B	B	A	A	A	B	B	B	A	A	A	B	B	B	A	A	B	B	A	A	A	A	A	A	B	B	B	B	A	A	A	A	A	A	B	B	A	A	A	A	B	B	A	A
695	-4.14550717140966	A	B	A	B	B	B	A	B	A	B	A	B	A	A	A	B	B	B	A	A	B	B	A	B	A	A	A	B	B	B	B	B	A	A	A	B	A	A	B	B	A	A	A	A	B	B	A	A
696	-4.17770960608318	A	B	A	B	B	B	A	B	A	B	A	B	A	A	B	B	B	B	A	B	B	B	A	B	A	A	A	B	B	B	B	B	A	A	A	B	A	A	B	B	A	A	A	A	B	B	A	A
697	-4.07195561030298	B	B	B	B	B	B	A	A	B	B	B	B	A	A	A	A	B	B	A	A	B	B	A	A	A	A	A	A	B	B	B	B	A	A	A	A	A	A	B	B	A	A	A	A	B	B	A	A
698	-4.04875245769949	A	B	A	B	B	B	A	B	A	B	A	B	A	A	B	B	B	B	A	B	B	B	B	B	A	B	NA	NA	B	B	A	B	A	A	B	B	A	A	A	B	A	A	A	B	B	B	A	B
699	-4.09300119668475	A	B	A	B	B	B	A	B	A	B	B	B	A	A	B	B	B	B	A	B	B	B	B	B	A	B	B	B	B	B	A	B	A	A	B	B	A	A	A	B	A	A	A	B	B	B	A	B
700	-3.9923767597988	A	B	A	B	B	B	A	B	A	B	A	B	A	A	B	B	B	B	A	B	B	B	B	B	A	B	B	B	B	B	A	B	A	A	B	B	A	A	A	B	A	A	A	B	B	B	A	B
701	-4.19617618503997	A	A	A	A	A	B	A	B	B	B	A	A	A	B	A	B	A	B	A	B	A	B	A	B	A	A	A	B	A	B	B	B	A	B	A	B	A	B	B	B	A	A	A	A	B	B	A	A
[truncated: 2,352 more columns]
