# Supplementary material for: Genome-wide mapping of gene–microbiota interactions in susceptibility to autoimmune skin blistering
Source: Nat Commun. 2013 Sep 17;4:2462. doi: 10.1038/ncomms3462 (PMC3778513; doi:10.1038/ncomms3462)
Supplement: Supplementary Dataset 6 — All mouse genotype, phenotype and Happy input files [file ncomms3462-s7.zip › Supplementary_Data_6/Happy_input_131_CMM_OTUs/happy_input_CMM_species_OTU_175189.txt]

334	-3.7637274037657	A	A	A	A	A	A	A	A	B	B	A	A	B	B	A	A	A	A	B	B	A	A	A	A	A	A	A	A	A	A	B	B	B	B	A	A	B	B	B	B	B	B	B	B	A	A	A	A
335	-2.73973052856472	A	A	A	A	A	A	A	A	B	B	A	B	A	B	A	A	A	B	A	B	A	B	A	A	A	A	A	A	A	B	B	B	A	B	A	A	A	B	A	B	A	B	B	B	A	B	A	B
336	-3.90794852161227	A	A	A	A	A	B	A	B	B	B	A	A	A	B	A	B	A	B	A	B	A	B	A	B	A	A	A	B	A	B	B	B	A	B	A	B	A	B	B	B	A	B	A	B	A	B	A	A
338	-3.00895484265293	A	B	A	B	B	B	A	B	B	B	A	B	A	A	A	B	B	B	A	A	B	B	A	B	A	A	A	B	B	B	B	B	A	A	A	B	A	A	B	B	A	A	A	B	B	B	A	B
339	-3.01686627082897	B	B	B	B	B	B	A	A	A	B	B	B	A	A	A	B	B	B	A	B	B	B	A	B	A	B	A	B	B	B	A	B	A	A	A	B	A	A	A	B	A	A	A	B	B	B	B	B
340	-2.46564523861695	A	B	A	B	B	B	A	B	B	B	A	B	A	A	A	B	B	B	A	A	B	B	A	B	A	A	A	B	B	B	B	B	A	A	A	B	A	A	B	B	A	A	A	B	B	B	A	B
342	-2.95801751487577	B	B	B	B	B	B	A	A	B	B	B	B	A	A	A	A	B	B	A	A	B	B	A	A	A	A	A	A	B	B	B	B	A	A	A	A	A	A	B	B	A	A	A	A	B	B	A	A
343	-3.52244423350632	B	B	B	B	B	B	A	A	B	B	B	B	A	A	A	A	B	B	A	A	B	B	A	A	A	A	A	A	B	B	B	B	A	A	A	A	A	A	B	B	A	A	A	A	B	B	A	A
344	-4.05819818787825	B	B	B	B	B	B	A	A	B	B	B	B	A	A	A	A	B	B	A	A	B	B	A	A	A	A	A	A	B	B	B	B	A	A	A	A	A	A	B	B	A	A	A	A	B	B	A	A
345	-3.75830618172531	B	B	B	B	B	B	A	A	B	B	B	B	A	A	A	A	B	B	A	A	B	B	A	A	A	A	A	A	B	B	B	B	A	A	A	A	A	A	B	B	A	A	A	A	B	B	A	A
346	-3.87978378009042	A	B	A	B	A	B	A	A	B	B	A	B	A	B	A	A	A	B	A	B	A	B	A	A	A	A	A	A	A	B	B	B	A	B	A	A	A	B	B	B	NA	NA	A	B	A	B	A	A
347	-3.20235206780975	A	B	A	B	B	B	A	B	A	B	A	B	A	A	B	B	B	B	A	B	B	B	B	B	A	B	B	B	B	B	A	B	A	A	B	B	A	A	A	B	A	A	A	B	B	B	A	B
349	-3.43552585149865	A	B	A	B	B	B	A	B	B	B	A	B	A	A	A	B	B	B	A	A	B	B	A	B	A	A	A	B	B	B	B	B	A	A	A	B	A	A	B	B	A	A	A	A	B	B	A	A
350	-3.11980555962331	B	B	B	B	B	B	A	A	A	B	B	B	A	A	A	B	B	B	A	B	B	B	A	B	A	B	A	B	B	B	A	B	A	A	A	B	A	A	A	B	A	A	A	B	B	B	A	B
351	-3.88649072517248	A	B	A	B	B	B	A	B	B	B	A	B	A	A	A	B	B	B	A	A	B	B	A	B	A	A	A	B	B	B	B	B	A	A	A	B	A	A	B	B	A	A	A	A	B	B	A	A
354	-3.77158748088126	B	B	B	B	B	B	A	A	B	B	B	B	A	A	A	A	B	B	A	A	B	B	A	A	A	A	A	A	B	B	B	B	A	A	A	A	A	A	B	B	A	A	A	A	B	B	A	A
357	-1.59949171369599	B	B	B	B	B	B	A	A	A	B	B	B	A	A	A	B	B	B	A	B	B	B	A	B	A	B	A	B	B	B	A	B	A	A	A	B	A	A	A	B	A	A	A	B	B	B	A	B
358	-1.33713358112399	A	B	A	B	B	B	A	B	A	B	A	B	A	A	B	B	B	B	A	B	B	B	B	B	A	B	B	B	B	B	A	B	A	A	B	B	A	A	A	B	A	A	A	B	B	B	A	B
359	-1.39348185679273	A	B	A	B	B	B	A	B	B	B	A	B	A	A	A	B	B	B	A	A	B	B	A	B	A	A	A	B	B	B	B	B	A	A	A	B	A	A	B	B	A	A	A	A	B	B	A	A
361	-2.94731116100521	A	B	A	B	A	B	A	A	B	B	A	B	A	B	A	A	A	B	A	B	A	B	A	B	A	A	A	B	A	B	B	B	A	B	A	B	A	B	A	B	A	B	B	B	A	B	A	B
362	-4.19964549308017	A	B	A	B	A	B	A	A	B	B	A	B	A	B	A	A	A	B	A	B	A	B	A	B	A	A	A	B	A	B	B	B	A	B	A	B	A	B	A	B	A	B	B	B	A	B	A	B
363	-2.68263098090359	A	B	A	B	B	B	A	B	A	B	A	B	A	A	B	B	B	B	A	B	B	B	B	B	A	B	B	B	B	B	A	B	A	A	A	B	A	B	A	B	A	B	B	B	A	B	A	B
364	-4.06744284277638	A	A	A	A	A	B	A	B	B	B	A	A	A	B	A	B	A	B	A	B	A	B	A	B	A	A	A	B	A	B	B	B	A	B	A	B	A	B	B	B	A	B	A	B	A	B	A	A
365	-3.13621306551302	A	B	A	B	A	B	A	A	B	B	A	B	A	B	A	A	A	B	A	B	A	B	A	B	A	A	A	B	A	B	B	B	A	B	A	B	A	B	A	B	A	B	B	B	A	B	A	B
366	-2.6909156147964	A	B	A	B	B	B	A	B	A	B	A	B	A	A	B	B	B	B	A	B	B	B	B	B	A	B	B	B	B	B	A	B	A	A	A	B	A	B	B	B	A	B	A	B	A	B	A	A
367	-3.7989267385772	A	A	A	A	A	B	A	B	B	B	A	A	A	B	A	B	A	B	A	B	A	B	A	B	A	A	A	B	A	B	B	B	A	B	A	B	A	B	B	B	A	B	A	B	A	B	A	A
368	-3.86952506285723	A	A	A	A	A	B	A	B	B	B	A	A	A	B	A	B	A	B	A	B	A	B	A	B	A	A	A	B	A	B	B	B	A	B	A	B	A	B	B	B	A	B	A	B	A	B	A	A
369	-4.09054019975424	A	B	A	B	A	B	A	A	B	B	A	B	A	B	A	A	A	B	A	B	A	B	A	B	A	A	A	B	A	B	B	B	A	B	A	B	A	B	A	B	A	B	B	B	A	B	A	B
370	-3.75625564875423	B	B	B	B	B	B	A	A	B	B	B	B	A	A	A	A	B	B	A	A	B	B	A	A	A	A	A	A	A	B	B	B	A	B	A	A	A	B	B	B	NA	NA	A	B	A	B	A	A
371	-4.21732599022711	B	B	B	B	B	B	A	A	A	B	B	B	A	A	A	B	B	B	A	B	B	B	A	B	A	B	A	B	B	B	A	B	A	A	A	B	A	A	A	B	A	A	A	B	A	B	A	A
372	-3.71281800020785	B	B	B	B	B	B	A	A	A	B	B	B	A	A	A	B	B	B	A	B	B	B	A	B	A	B	A	B	B	B	A	B	A	A	A	B	A	A	A	B	A	A	A	B	B	B	A	B
375	-3.95751151145448	A	A	A	A	A	B	A	B	B	B	A	A	A	B	A	B	A	B	A	B	A	B	A	B	A	A	A	B	A	B	B	B	A	B	A	B	A	B	B	B	A	B	A	B	A	B	A	B
376	-3.88127050392936	NA	NA	A	B	A	B	A	A	B	B	A	B	A	B	A	B	A	B	A	B	A	B	A	B	A	A	A	B	A	B	B	B	A	B	A	B	A	B	B	B	A	B	B	B	A	B	A	B
377	-3.85709115467351	A	B	A	B	B	B	A	B	A	B	A	B	A	A	B	B	B	B	A	B	B	B	B	B	A	A	B	B	B	B	B	B	A	A	B	B	A	A	A	B	A	A	A	B	B	B	A	B
378	-3.26387267686522	A	B	A	B	B	B	A	B	A	B	A	B	A	A	B	B	B	B	A	B	B	B	B	B	A	A	B	B	B	B	B	B	A	A	B	B	A	A	B	B	A	A	A	A	B	B	A	A
381	-4.07283787466309	A	A	A	A	A	B	A	B	B	B	A	A	A	B	A	B	A	B	A	B	A	B	A	B	A	A	A	B	A	B	B	B	A	B	B	B	A	A	B	B	A	A	A	A	B	B	A	A
383	-3.97634997900327	A	A	A	A	A	B	A	B	B	B	A	A	A	B	A	B	A	B	A	B	A	B	A	B	A	A	A	B	A	B	B	B	A	B	A	B	A	B	B	B	A	A	A	A	B	B	A	A
384	-3.5908418347816	A	B	A	B	B	B	A	B	A	B	B	B	A	A	A	B	B	B	A	B	B	B	A	B	A	B	A	B	B	B	A	B	A	A	A	B	A	A	A	B	A	A	A	B	B	B	A	B
385	-3.14418488039224	A	B	A	B	B	B	A	B	A	B	B	B	A	A	A	B	B	B	A	B	B	B	A	B	A	B	A	B	B	B	A	B	A	A	A	B	A	A	A	B	A	A	A	B	B	B	A	B
386	-3.99738638439731	B	B	B	B	B	B	A	A	A	A	B	B	A	A	B	B	B	B	B	B	B	B	B	B	B	B	B	B	B	B	A	A	A	A	B	B	A	A	A	A	A	A	B	B	B	B	B	B
387	-4.17347764345299	B	B	B	B	B	B	A	A	A	A	B	B	A	A	B	B	B	B	B	B	B	B	B	B	B	B	B	B	B	B	A	A	A	A	B	B	A	A	A	A	A	A	B	B	B	B	B	B
388	-3.65600232068296	A	B	A	B	B	B	A	B	A	B	B	B	A	A	A	B	B	B	A	B	B	B	A	B	A	B	A	B	B	B	A	B	A	A	A	B	A	A	A	B	A	A	A	B	B	B	A	B
390	-3.93490225832231	A	B	A	B	A	B	A	A	B	B	B	B	A	B	A	A	B	B	A	A	B	B	A	B	A	A	A	B	B	B	B	B	A	A	A	B	A	A	B	B	A	A	A	A	B	B	A	A
393	-2.4345689040342	A	A	A	A	B	B	B	B	B	B	A	A	A	A	B	B	B	B	A	A	B	B	A	B	A	A	A	B	B	B	B	B	A	A	A	B	A	A	B	B	A	A	A	A	B	B	A	A
394	-2.68286679566232	A	B	A	B	B	B	A	B	B	B	A	B	A	A	A	B	B	B	A	A	B	B	A	B	A	A	A	B	B	B	B	B	A	A	A	B	A	A	B	B	A	A	A	A	B	B	A	A
395	-2.46563066571015	A	B	A	B	B	B	A	B	B	B	A	B	A	A	A	B	B	B	A	A	B	B	A	B	A	A	A	B	B	B	B	B	A	A	A	B	A	A	B	B	A	A	A	A	B	B	A	A
396	-2.3982873053574	A	B	A	B	A	B	A	A	B	B	A	B	A	B	A	A	A	B	A	B	A	B	A	A	A	A	A	A	A	B	B	B	A	B	A	A	A	B	B	B	NA	NA	A	B	A	B	A	A
397	-3.56276854301652	A	B	A	B	A	B	A	A	B	B	A	B	A	B	A	A	A	B	A	B	A	B	A	A	A	A	A	A	A	B	B	B	A	B	A	A	A	B	B	B	NA	NA	A	B	A	B	A	A
398	-4.05743786821294	A	B	A	B	A	B	A	A	B	B	A	B	A	B	A	A	A	B	A	B	A	B	A	A	A	A	A	A	A	B	B	B	A	B	A	A	A	B	B	B	NA	NA	A	B	A	B	A	A
399	-4.14915750623186	B	B	B	B	B	B	A	A	B	B	B	B	A	A	A	A	B	B	A	A	B	B	A	A	A	A	A	A	B	B	B	B	A	A	A	A	A	A	B	B	A	A	A	A	B	B	A	A
400	-2.97479943837954	B	B	B	B	B	B	A	A	B	B	B	B	A	A	A	A	B	B	A	A	B	B	A	A	A	A	A	A	B	B	B	B	A	A	A	A	A	A	B	B	A	A	A	A	B	B	A	A
401	-3.58946554175103	B	B	B	B	B	B	A	A	B	B	B	B	A	A	A	A	B	B	A	A	B	B	A	A	A	A	A	A	B	B	B	B	A	A	A	A	A	A	B	B	A	A	A	A	B	B	A	A
402	-0.91524292403154	B	B	B	B	B	B	A	A	B	B	B	B	A	A	A	A	B	B	A	A	B	B	A	A	A	A	A	A	B	B	B	B	A	A	A	A	A	A	B	B	A	A	A	A	B	B	A	A
403	-2.767712297269	B	B	B	B	B	B	A	A	B	B	B	B	A	A	A	A	B	B	A	A	B	B	A	A	A	A	A	A	B	B	B	B	A	A	A	A	A	A	B	B	A	A	A	A	B	B	A	A
404	-2.84540813962179	B	B	B	B	B	B	A	A	B	B	B	B	A	A	A	A	B	B	A	A	B	B	A	A	A	A	A	A	B	B	B	B	A	A	A	A	A	A	B	B	NA	NA	A	B	A	B	A	A
405	-2.47712125471966	B	B	B	B	B	B	A	A	A	B	B	B	A	A	A	B	B	B	A	B	B	B	A	B	A	B	A	B	B	B	A	B	A	A	A	B	A	A	A	B	A	A	B	B	B	B	A	B
406	-2.70128008681409	B	B	B	B	B	B	A	A	A	B	B	B	A	A	A	B	B	B	A	B	A	B	A	B	A	B	A	B	A	B	A	B	A	B	A	B	A	B	A	B	A	B	B	B	A	B	A	B
407	-2.53529412004277	A	B	A	B	B	B	A	B	B	B	A	B	A	A	A	B	B	B	A	A	A	B	A	B	A	A	A	B	A	B	B	B	A	B	A	B	A	B	B	B	A	B	A	B	A	B	A	A
408	-2.43933269383026	B	B	B	B	B	B	A	A	B	B	B	B	A	A	A	A	B	B	A	A	B	B	A	A	A	A	A	A	B	B	B	B	A	A	A	A	A	A	B	B	NA	NA	A	A	B	B	A	A
411	-1.26619248451146	A	B	A	B	B	B	A	B	B	B	A	B	A	A	A	B	B	B	A	A	A	B	A	B	A	A	A	B	A	B	B	B	A	B	A	B	A	B	B	B	A	B	A	B	A	B	A	A
412	-4.17190189073172	A	B	A	B	B	B	A	B	B	B	A	B	A	A	A	B	B	B	A	A	B	B	A	B	A	A	A	B	B	B	B	B	A	A	A	B	A	B	B	B	A	B	A	B	A	B	A	A
413	-2.76477371691104	B	B	B	B	B	B	A	A	A	A	B	B	A	A	B	B	B	B	B	B	B	B	B	B	B	B	B	B	B	B	A	A	A	A	B	B	A	A	A	A	A	A	B	B	B	B	B	B
414	-2.19623147044287	B	B	B	B	B	B	A	A	A	B	B	B	A	A	A	B	B	B	A	B	B	B	A	B	A	B	A	B	B	B	A	B	A	A	A	B	A	A	A	B	A	A	A	B	B	B	A	B
415	-3.82568570802176	B	B	B	B	B	B	A	A	A	A	B	B	A	A	B	B	B	B	B	B	B	B	B	B	B	B	NA	NA	B	B	A	A	A	A	B	B	A	A	A	A	A	A	B	B	B	B	B	B
417	-2.66760858610499	A	B	A	B	B	B	NA	NA	A	B	NA	NA	A	A	A	B	B	B	A	A	B	B	A	B	A	A	A	B	B	B	B	B	A	A	A	B	A	A	B	B	NA	NA	A	A	B	B	A	A
418	-3.08156332098039	A	B	A	B	B	B	A	B	A	B	A	B	A	A	B	B	B	B	A	B	B	B	A	B	A	A	A	B	B	B	B	B	A	A	A	B	A	A	B	B	A	A	A	A	B	B	A	A
419	-2.91632232421738	B	B	B	B	B	B	A	A	A	A	B	B	A	A	B	B	B	B	B	B	B	B	B	B	B	B	B	B	B	B	A	A	A	A	B	B	A	A	A	A	A	A	B	B	B	B	B	B
420	-3.29225607135648	B	B	B	B	B	B	A	A	A	B	B	B	A	A	A	B	B	B	A	B	B	B	A	B	A	B	A	B	B	B	A	B	A	A	A	B	A	A	A	B	A	A	A	B	B	B	A	B
421	-2.99640220914619	B	B	B	B	B	B	A	A	A	B	B	B	A	A	A	B	B	B	A	B	B	B	A	B	A	B	A	B	B	B	A	B	A	A	A	B	A	A	A	B	A	A	A	B	B	B	A	B
422	-3.89253980465864	A	A	A	A	A	B	A	B	B	B	A	A	A	B	A	B	A	B	A	B	A	B	A	B	A	A	A	B	A	B	B	B	A	B	A	B	A	B	B	B	A	B	A	B	A	B	A	A
423	-2.37096518004359	A	A	A	A	A	A	A	A	B	B	A	A	A	B	A	B	A	B	A	B	A	B	A	B	A	A	A	B	A	B	B	B	A	B	A	B	A	B	B	B	A	B	A	B	A	B	A	A
424	-3.95875494986909	A	A	A	A	NA	NA	NA	NA	B	B	A	A	A	B	A	B	NA	NA	A	B	A	B	A	B	A	A	A	B	A	B	B	B	A	B	A	B	A	B	B	B	NA	NA	A	B	A	B	A	A
425	-2.461898521729	A	A	A	A	A	A	A	A	B	B	A	A	B	B	A	A	A	B	A	B	A	B	A	A	A	A	A	A	A	B	B	B	A	B	A	A	A	B	B	B	NA	NA	A	B	A	B	A	A
426	-2.8879547038088	A	A	A	A	A	A	A	A	B	B	A	A	B	B	A	A	A	B	A	B	A	B	A	A	A	A	A	A	A	B	B	B	A	B	A	A	A	B	B	B	NA	NA	A	B	A	B	A	A
427	-3.97340497441006	A	A	A	A	A	A	A	A	B	B	A	A	B	B	A	A	A	B	A	B	A	B	A	A	A	A	A	B	A	B	B	B	A	B	A	B	A	B	B	B	A	B	A	B	A	B	A	A
428	-2.48201557645071	A	A	A	A	A	A	A	A	B	B	A	A	B	B	A	A	A	B	A	B	A	B	A	A	A	A	A	A	A	B	B	B	A	B	A	A	A	B	B	B	NA	NA	A	B	A	B	A	A
429	-2.89422372836244	A	A	A	A	A	B	B	B	B	B	A	A	A	B	A	A	A	B	B	B	B	B	NA	NA	NA	NA	A	B	NA	NA	B	B	NA	NA	A	B	A	B	B	B	A	B	B	B	B	B	NA	NA
430	-2.63158870293139	A	A	A	A	A	B	A	B	B	B	A	A	A	B	A	B	A	B	NA	NA	A	B	A	B	A	A	A	B	A	B	B	B	A	B	A	B	A	B	B	B	A	B	A	B	A	B	NA	NA
431	-2.46297360365837	A	A	A	A	A	B	A	B	B	B	A	A	A	B	A	B	A	B	A	B	A	B	A	B	A	A	A	B	A	B	B	B	A	B	A	B	A	B	B	B	A	B	A	B	A	B	A	A
432	-3.1102529173534	A	A	A	A	A	A	A	A	B	B	A	A	B	B	A	A	A	A	B	B	A	A	A	A	A	A	A	A	A	A	B	B	B	B	A	A	B	B	B	B	A	B	A	B	A	B	A	A
434	-2.41863268735407	A	A	A	A	A	B	A	B	B	B	A	A	A	B	A	B	A	B	A	B	A	B	A	B	A	A	A	B	A	B	B	B	A	B	A	B	A	B	B	B	A	B	A	B	A	B	A	A
435	-3.44071234616971	A	A	A	A	A	A	A	A	B	B	A	A	B	B	A	A	A	A	B	B	A	A	A	A	A	A	A	A	A	A	B	B	B	B	A	A	B	B	B	B	A	B	A	B	A	B	A	A
437	-3.74507479158206	A	A	A	A	A	B	A	B	B	B	A	A	A	B	A	B	A	B	A	B	A	B	A	B	A	A	A	B	A	B	B	B	A	B	A	B	A	B	B	B	A	B	A	B	A	B	NA	NA
438	-4.46873123063535	A	A	A	A	B	B	B	B	B	B	A	A	A	A	B	B	B	B	A	A	B	B	B	B	A	A	B	B	B	B	B	B	A	A	B	B	A	A	B	B	A	A	A	B	A	B	A	A
439	-3.07114529045108	A	A	A	A	A	B	A	B	B	B	A	A	A	B	A	B	A	B	A	B	A	B	A	B	A	A	A	B	A	B	B	B	A	B	A	B	A	B	B	B	A	B	A	B	A	B	A	A
440	-3.65839302627912	B	B	B	B	B	B	A	A	A	B	B	B	A	A	A	B	B	B	A	B	B	B	A	B	A	B	A	B	B	B	A	B	A	A	A	B	A	A	A	B	A	A	A	B	A	B	A	B
441	-3.71941415970259	B	B	B	B	A	B	B	B	A	B	B	B	A	A	A	B	B	B	NA	NA	A	A	B	B	B	B	B	B	A	B	B	B	A	A	B	B	A	A	A	B	A	B	NA	NA	B	B	NA	NA
442	-2.72713442376049	A	B	A	B	B	B	A	B	B	B	A	B	A	A	A	B	B	B	A	A	B	B	A	B	A	A	A	B	B	B	B	B	A	A	A	B	A	A	B	B	A	A	A	A	B	B	A	A
443	-4.21858801648942	B	B	B	B	B	B	A	A	A	B	B	B	A	A	A	B	B	B	A	B	B	B	A	B	A	B	A	B	B	B	A	B	A	A	A	B	A	A	A	B	A	A	A	B	B	B	A	B
444	-3.7880976333803	B	B	B	B	B	B	A	A	A	B	B	B	A	A	A	B	B	B	A	B	B	B	A	B	A	B	A	B	B	B	A	B	A	A	A	B	A	A	A	B	A	A	A	B	A	B	A	B
445	-3.91939192677386	A	B	A	B	B	B	A	B	A	B	A	B	A	A	B	B	B	B	A	B	B	B	B	B	A	B	B	B	B	B	A	B	A	A	B	B	A	A	A	B	A	A	A	B	B	B	A	B
446	-3.16702179579026	B	B	B	B	B	B	A	A	A	A	B	B	A	A	B	B	B	B	B	B	B	B	B	B	B	B	B	B	B	B	A	A	A	A	B	B	A	A	A	B	A	A	A	B	B	B	A	B
451	-3.73174988352726	A	B	A	B	B	B	A	B	A	B	A	B	A	A	B	B	B	B	A	B	B	B	B	B	A	B	B	B	B	B	A	B	A	A	B	B	A	A	A	B	A	A	A	B	B	B	NA	NA
452	-3.69722934275972	A	B	A	B	B	B	A	B	B	B	A	B	A	A	A	B	B	B	A	A	B	B	A	B	A	A	A	B	B	B	B	B	A	A	A	B	A	A	B	B	A	A	A	A	B	B	NA	NA
453	-4.28726412579898	B	B	B	B	B	B	A	A	A	A	B	B	A	A	B	B	B	B	B	B	B	B	B	B	B	B	B	B	B	B	A	A	A	A	B	B	A	A	A	A	A	A	B	B	B	B	NA	NA
454	-3.75541746281094	A	B	A	B	B	B	A	B	A	B	B	B	A	A	B	B	B	B	A	B	B	B	B	B	A	B	B	B	A	B	A	B	A	A	B	B	A	A	A	B	A	A	A	B	B	B	A	A
455	-3.97146140502459	A	A	A	A	A	B	A	B	A	B	A	B	A	A	B	B	B	B	A	B	B	B	B	B	A	B	B	B	B	B	A	B	A	A	B	B	A	A	A	B	A	A	A	B	B	B	NA	NA
456	-4.32895013206978	A	A	A	A	A	B	A	B	A	B	A	B	A	A	B	B	B	B	A	B	A	B	B	B	A	B	B	B	A	B	A	B	A	A	B	B	A	A	A	B	A	A	A	B	B	B	NA	NA
460	-3.7917608040129	A	A	A	A	B	B	B	B	B	B	A	B	A	A	A	B	B	B	A	A	B	B	A	B	A	A	A	B	B	B	B	B	A	A	A	B	A	A	B	B	A	A	A	A	B	B	A	A
461	-4.08692902404836	A	B	A	B	B	B	A	B	A	B	A	B	A	A	B	B	B	B	A	B	B	B	B	B	A	B	B	B	B	B	A	B	A	A	B	B	A	A	A	B	A	A	A	A	B	B	NA	NA
462	-4.10167835102797	A	A	A	A	B	B	B	B	B	B	A	B	A	A	A	B	B	B	NA	NA	B	B	A	B	A	A	A	B	A	B	A	B	A	A	A	B	A	A	B	B	A	B	A	B	B	B	A	B
463	-4.13232374004099	A	B	A	B	B	B	A	B	A	B	A	B	A	A	B	B	B	B	A	B	B	B	B	B	A	B	B	B	B	B	A	B	A	A	B	B	A	A	A	B	A	A	A	B	B	B	A	B
464	-0.903478965505993	A	B	A	B	A	B	A	A	A	B	B	B	A	B	A	B	A	B	B	B	A	B	A	B	A	B	A	B	A	B	A	B	A	B	A	B	A	B	A	B	A	B	B	B	A	B	A	B
465	-3.7322328802205	A	B	A	B	B	B	A	B	B	B	A	B	A	A	A	B	B	B	A	A	B	B	B	B	A	A	B	B	B	B	B	B	A	A	B	B	A	A	B	B	A	B	A	B	A	B	A	A
467	-3.71298623359438	A	B	A	B	A	B	A	A	B	B	A	B	A	B	A	A	A	B	A	B	A	B	A	B	A	A	A	B	A	B	B	B	A	B	A	B	A	B	B	B	B	B	B	B	A	A	NA	NA
470	-3.14426277376199	A	B	A	B	A	B	A	A	B	B	A	B	A	B	A	A	A	B	A	B	A	B	A	A	A	A	A	A	A	B	B	B	A	B	A	A	A	B	B	B	A	B	A	B	A	B	A	A
474	-3.96829611504626	A	B	A	B	A	B	A	A	B	B	A	B	A	B	A	A	A	B	A	B	A	B	A	A	A	A	A	A	A	B	B	B	A	B	A	A	A	B	B	B	A	B	A	B	A	B	NA	NA
476	-4.21218760440396	A	B	A	B	B	B	A	B	B	B	B	B	A	A	A	B	B	B	A	A	B	B	B	B	A	A	B	B	B	B	B	B	A	A	B	B	A	A	B	B	A	A	A	A	B	B	NA	NA
480	-2.13570767433491	B	B	B	B	B	B	A	B	A	B	A	B	A	A	B	B	B	B	A	B	B	B	B	B	A	B	B	B	B	B	A	B	A	A	B	B	A	A	A	B	A	A	A	A	B	B	A	A
481	-3.1854477122136	B	B	B	B	B	B	A	B	A	B	A	B	A	A	B	B	B	B	A	B	B	B	B	B	A	B	B	B	B	B	A	B	A	A	B	B	A	A	A	B	A	A	A	B	B	B	A	B
482	-2.3306888609162	A	B	A	B	A	B	A	B	B	B	A	A	A	B	A	B	A	B	A	B	A	B	A	B	A	A	A	B	A	B	B	B	A	B	A	B	A	B	B	B	A	B	A	B	B	B	A	B
483	-3.18316303682522	A	A	A	A	A	B	A	B	B	B	A	B	A	B	A	A	A	B	A	B	A	B	A	A	A	A	A	A	A	B	B	B	A	B	A	A	A	B	B	B	A	B	A	B	A	B	A	A
484	-2.71113207230684	A	B	A	B	B	B	A	B	B	B	A	B	A	A	A	B	B	B	A	A	B	B	A	B	A	A	A	B	B	B	B	B	A	A	A	B	A	A	B	B	A	A	A	A	B	B	A	A
485	-3.89209460269048	A	B	A	B	B	B	A	B	B	B	A	B	A	A	A	B	B	B	A	A	B	B	A	B	A	A	A	B	A	B	B	B	A	A	B	B	A	A	B	B	A	A	A	A	B	B	A	B
487	-3.59145418370071	A	B	A	B	B	B	A	B	B	B	A	B	A	A	A	B	B	B	A	A	B	B	A	B	A	A	A	B	B	B	B	B	A	A	A	B	A	A	B	B	A	A	A	A	B	B	NA	NA
488	-3.08748563731598	A	B	A	B	B	B	A	B	B	B	A	B	A	A	A	B	B	B	A	A	B	B	A	B	A	A	A	B	B	B	B	B	A	A	A	B	A	A	B	B	A	A	A	A	B	B	NA	NA
489	-4.31693437355953	A	B	A	B	B	B	A	B	A	B	A	B	A	A	B	B	B	B	A	B	B	B	B	B	A	B	B	B	B	B	A	B	A	A	B	B	A	A	A	B	A	A	A	B	B	B	NA	NA
490	-4.07722251041105	A	B	A	B	B	B	A	B	B	B	A	B	A	A	A	B	A	B	B	B	A	B	A	B	A	A	A	B	A	B	B	B	A	B	A	B	A	B	B	B	A	B	A	B	A	B	NA	NA
491	-3.49886168899288	A	B	A	B	B	B	A	B	B	B	A	A	A	B	A	B	A	B	A	B	A	B	A	B	A	A	A	B	A	B	B	B	A	B	A	B	A	B	B	B	A	B	A	B	A	B	NA	NA
492	-2.99808488793656	A	B	A	B	A	B	A	B	B	B	A	A	A	B	A	B	A	B	A	B	A	B	A	B	A	A	A	B	A	B	B	B	A	B	A	B	A	B	B	B	A	B	A	B	A	B	A	B
493	-3.76402660769204	A	B	A	B	B	B	A	B	B	B	A	B	A	B	A	A	A	A	B	B	A	A	A	A	A	A	A	A	A	A	B	B	B	B	A	A	B	B	B	B	B	B	B	B	A	A	A	B
494	-2.76576166109058	A	B	A	B	A	B	A	B	B	B	A	A	A	B	A	B	A	B	A	B	A	B	A	B	A	A	A	B	A	B	B	B	A	B	A	B	A	B	B	B	A	B	A	B	A	B	NA	NA
495	-3.76282855318909	A	B	A	B	A	B	A	A	B	B	A	B	A	B	A	A	A	A	B	B	A	A	A	A	A	A	A	A	A	A	B	B	B	B	A	A	B	B	B	B	B	B	B	B	A	A	A	B
496	-4.08120323930657	A	B	A	B	B	B	A	B	A	B	A	B	A	A	B	B	B	B	A	B	B	B	B	B	A	B	B	B	B	B	A	B	A	A	B	B	A	A	A	B	A	A	A	B	B	B	NA	NA
497	-3.89153745767256	A	B	A	B	B	B	A	B	B	B	A	B	A	A	A	B	B	B	A	A	B	B	B	B	A	B	B	B	B	B	A	B	A	A	B	B	A	A	A	A	A	A	B	B	B	B	B	B
498	-3.00800367184016	A	B	A	B	B	B	A	B	A	B	B	B	A	A	B	B	B	B	A	B	B	B	B	B	A	B	B	B	B	B	A	B	A	A	B	B	A	A	A	B	A	A	A	B	B	B	A	B
499	-3.16794468806221	A	B	A	B	A	B	A	A	A	B	A	B	A	A	B	B	B	B	A	B	B	B	B	B	A	B	B	B	B	B	A	B	A	A	B	B	A	A	A	B	A	A	A	B	B	B	NA	NA
501	-2.69703550455882	A	B	A	B	B	B	A	B	B	B	A	B	A	A	A	B	B	B	A	A	B	B	B	B	A	B	B	B	B	B	A	B	A	A	A	B	A	A	A	B	A	A	A	B	B	B	A	B
502	-3.02505996859958	A	B	A	B	A	B	A	A	B	B	B	B	A	B	A	A	A	B	A	B	A	B	A	A	A	A	A	A	B	B	B	B	A	B	A	A	A	B	A	B	A	A	B	B	B	B	NA	NA
503	-2.81728198000199	A	B	A	B	B	B	A	B	A	B	A	B	A	A	B	B	B	B	A	B	B	B	B	B	A	B	B	B	B	B	A	B	A	A	B	B	A	A	A	B	A	A	A	B	B	B	NA	NA
505	-2.93704748599031	A	A	A	A	A	B	A	B	B	B	A	A	A	B	A	B	A	B	A	B	A	B	A	B	A	A	A	B	A	B	B	B	A	B	A	B	A	B	B	B	A	B	A	B	A	B	NA	NA
506	-2.87299749006632	A	B	A	B	B	B	A	B	A	B	A	B	A	A	B	B	B	B	A	B	B	B	B	B	A	B	B	B	B	B	A	B	A	A	B	B	A	A	A	B	A	A	A	B	B	B	A	A
507	-3.48187241031066	A	A	A	A	A	B	A	B	B	B	A	A	A	B	A	B	A	B	A	B	A	B	A	B	A	A	A	B	A	B	B	B	A	B	A	B	A	B	B	B	A	B	A	B	A	B	A	A
508	-2.53227651962072	A	B	A	B	B	B	A	B	A	B	B	B	A	A	B	B	B	B	A	B	B	B	B	B	A	B	B	B	B	B	A	B	A	A	B	B	A	A	A	B	A	A	A	B	B	B	NA	NA
509	-3.75724415102197	A	B	A	B	B	B	A	B	A	B	B	B	A	A	B	B	B	B	A	B	B	B	B	B	A	A	A	B	A	B	B	B	A	B	A	B	A	B	B	B	A	B	A	B	A	B	NA	NA
510	-3.43616264704076	A	B	A	B	B	B	A	B	A	B	A	B	A	A	B	B	B	B	A	B	B	B	B	B	A	B	B	B	B	B	A	B	A	A	B	B	A	A	A	B	A	A	A	B	B	B	NA	NA
511	-3.13648274960082	A	B	A	B	B	B	A	B	A	B	A	B	A	A	B	B	B	B	A	B	B	B	B	B	A	B	B	B	B	B	A	B	A	A	B	B	A	A	A	B	A	A	A	B	B	B	NA	NA
513	-2.51249034148565	A	B	A	B	B	B	A	B	A	B	A	B	A	A	B	B	B	B	A	B	B	B	B	B	A	B	B	B	B	B	A	B	A	A	B	B	A	A	A	B	A	A	A	B	B	B	NA	NA
514	-2.89606669519306	B	B	B	B	B	B	A	A	B	B	B	B	A	A	A	A	B	B	A	A	B	B	A	A	A	A	A	A	B	B	B	B	A	A	A	A	A	A	B	B	A	A	A	A	B	B	NA	NA
515	-2.42362390484584	B	B	B	B	B	B	A	A	B	B	B	B	A	A	A	A	B	B	A	A	B	B	A	A	A	A	A	A	B	B	B	B	A	A	A	A	A	A	B	B	A	A	A	A	B	B	NA	NA
516	-1.05452850987865	A	B	A	B	A	B	A	A	B	B	B	B	A	A	A	B	B	B	A	B	B	B	A	B	A	B	A	B	B	B	A	B	A	A	A	B	A	A	A	B	A	A	A	B	B	B	A	B
518	-3.14069655254641	A	B	A	B	A	B	A	A	A	B	A	B	A	B	A	B	A	B	B	B	A	B	A	B	A	B	A	B	A	B	A	B	A	B	A	A	B	B	B	B	B	B	B	B	A	A	NA	NA
519	-2.81246769782293	A	B	A	B	A	B	A	A	A	B	A	B	A	B	A	B	A	B	B	B	A	B	A	B	A	B	A	B	A	B	A	B	A	B	A	A	B	B	B	B	A	B	A	B	A	B	NA	NA
521	-3.83039617648347	B	B	B	B	B	B	A	A	A	A	B	B	A	A	B	B	B	B	B	B	B	B	B	B	B	B	B	B	B	B	A	A	A	A	B	B	A	A	A	A	A	A	B	B	B	B	A	B
523	-3.01577875638904	A	B	A	B	A	B	A	A	A	B	B	B	A	A	B	B	B	B	B	B	B	B	B	B	B	B	B	B	B	B	A	A	A	A	B	B	A	A	A	B	A	A	B	B	B	B	NA	NA
524	-3.2686559631701	A	B	A	B	A	B	A	A	A	B	B	B	A	A	B	B	B	B	B	B	B	B	B	B	B	B	B	B	B	B	A	A	A	A	B	B	A	A	A	A	A	A	B	B	B	B	B	B
530	-3.21932250841934	A	B	A	B	A	B	A	A	A	B	B	B	A	A	B	B	B	B	B	B	B	B	B	B	B	B	B	B	B	B	A	A	A	A	B	B	A	A	A	A	A	A	B	B	B	B	B	B
531	-3.9024924211586	A	A	A	A	A	A	A	A	B	B	A	A	B	B	A	A	A	A	B	B	A	A	A	A	A	A	A	A	A	A	B	B	B	B	A	A	B	B	B	B	B	B	B	B	A	A	A	B
532	-3.71206014246107	A	A	A	A	A	B	A	B	B	B	A	B	A	B	A	A	A	B	A	B	A	B	A	A	A	A	A	A	A	B	B	B	A	B	A	A	A	B	B	B	NA	NA	A	B	A	B	A	A
533	-3.73479982958885	A	B	A	B	A	B	A	A	A	B	A	B	A	B	A	B	A	B	B	B	A	B	A	B	A	B	A	B	A	B	A	B	A	B	A	B	A	B	B	B	A	B	A	B	A	B	A	B
534	-4.28923209592276	A	A	A	A	A	B	A	B	B	B	A	B	A	B	A	A	A	B	A	B	A	B	A	A	A	A	A	A	A	B	B	B	A	B	A	A	A	B	B	B	NA	NA	A	B	A	B	A	A
536	-2.6954816764902	NA	NA	B	B	NA	NA	A	A	A	A	B	B	A	A	A	B	B	B	A	B	B	B	A	B	A	B	A	B	A	B	A	B	A	A	A	B	A	A	A	B	NA	NA	A	B	B	B	NA	NA
537	-3.79567150594602	A	B	A	B	A	B	A	A	A	B	A	B	A	B	A	B	A	B	B	B	A	B	A	B	A	B	A	B	A	B	A	B	A	B	A	B	A	B	A	B	A	B	B	B	A	B	A	B
539	-3.41713940972733	A	B	A	B	A	B	A	A	A	B	A	B	A	B	A	B	A	B	B	B	A	B	A	B	A	B	A	B	A	B	A	B	A	B	A	B	A	B	A	B	A	B	B	B	A	B	A	B
540	-2.86470880220085	B	B	B	B	B	B	A	A	A	B	B	B	A	A	A	A	B	B	A	A	B	B	A	A	A	A	A	A	B	B	B	B	A	A	A	A	A	A	B	B	A	A	A	A	B	B	A	A
541	-4.14909589106797	A	B	A	B	A	B	A	A	A	B	A	B	A	B	A	B	A	B	B	B	A	B	A	B	A	B	A	B	A	B	A	B	A	B	A	B	A	B	B	B	NA	NA	A	B	A	B	A	A
543	-3.85588243003604	A	A	A	A	A	B	A	B	B	B	A	A	A	B	A	B	A	B	A	B	A	B	A	B	A	A	A	B	A	B	B	B	A	B	A	B	A	B	A	B	A	A	A	B	B	B	A	B
545	-2.8059084550742	A	A	A	A	A	B	A	B	B	B	A	A	A	B	A	B	A	B	A	B	A	B	A	B	A	A	A	B	A	B	B	B	A	B	A	B	A	B	NA	NA	A	A	A	B	B	B	A	B
546	-3.22659990520736	A	B	A	B	B	B	A	B	A	B	A	B	A	A	B	B	B	B	A	B	B	B	B	B	A	B	B	B	B	B	A	B	A	A	B	B	A	A	NA	NA	A	A	A	B	B	B	A	B
547	-3.43264866001311	A	A	A	A	A	B	A	B	B	B	A	A	A	B	A	B	A	B	A	B	A	B	A	B	A	A	A	B	A	B	B	B	A	B	A	B	A	B	A	B	A	A	A	B	B	B	A	B
549	-1.5051943280245	B	B	B	B	B	B	A	A	A	A	B	B	A	A	A	B	B	B	A	B	B	B	A	B	A	B	A	B	B	B	A	B	A	A	A	B	A	A	A	B	A	A	A	B	B	B	A	B
550	-4.22814360759774	B	B	B	B	B	B	A	A	A	B	B	B	A	A	A	A	B	B	A	A	B	B	A	A	A	A	A	A	B	B	B	B	A	A	A	A	A	A	B	B	A	A	A	A	B	B	A	A
551	-3.62448836251345	A	A	A	A	A	B	A	B	B	B	A	A	A	B	A	B	A	B	A	B	A	B	A	B	A	A	A	B	A	B	B	B	A	B	A	B	A	B	A	B	A	A	A	B	B	B	A	B
552	-1.80986566356085	A	A	A	A	A	B	A	B	B	B	A	A	A	B	A	B	A	B	A	B	A	B	A	B	A	A	A	B	A	B	B	B	A	B	A	B	A	B	A	B	A	A	A	B	B	B	A	B
553	-3.0110062415278	A	A	A	A	A	A	A	A	B	B	A	A	B	B	A	A	A	A	B	B	A	A	A	A	A	A	A	A	A	A	B	B	B	B	A	A	B	B	A	B	A	B	B	B	A	B	A	B
554	-2.98996864380115	A	A	A	A	A	B	A	B	B	B	A	A	A	B	A	B	A	B	A	B	A	B	A	B	A	A	A	B	A	B	B	B	A	B	A	B	A	B	A	B	A	A	A	B	B	B	A	B
555	-2.84010609445676	A	A	A	A	B	B	B	B	B	B	A	A	A	A	B	B	B	B	A	A	B	B	B	B	A	A	B	B	B	B	B	B	A	A	B	B	A	A	B	B	A	A	A	A	B	B	A	A
556	-1.19187099623734	B	B	B	B	B	B	A	A	A	B	B	B	A	A	B	B	B	B	A	B	B	B	B	B	A	B	B	B	B	B	A	B	A	A	B	B	A	A	A	A	A	A	B	B	B	B	A	B
557	-4.20216124701935	A	B	A	B	B	B	A	B	B	B	A	B	A	A	A	B	B	B	A	A	B	B	B	B	A	A	B	B	B	B	B	B	A	A	B	B	A	A	A	B	A	A	A	B	B	B	B	B
558	-4.02391060635092	A	B	A	B	B	B	A	B	B	B	A	B	A	A	B	B	B	B	A	A	B	B	B	B	A	A	B	B	B	B	B	B	A	A	B	B	A	A	A	B	A	A	A	B	B	B	B	B
559	-4.22696059353245	B	B	B	B	B	B	A	A	B	B	B	B	A	A	A	B	B	B	A	A	B	B	B	B	A	A	B	B	B	B	B	B	A	A	B	B	A	A	A	B	A	A	A	B	B	B	B	B
560	-2.52599446238014	B	B	B	B	B	B	A	A	B	B	B	B	A	A	A	B	B	B	A	A	B	B	A	B	A	A	A	B	B	B	B	B	A	A	A	B	A	A	NA	NA	A	A	A	B	B	B	A	B
561	-3.43424945239648	B	B	B	B	B	B	A	A	B	B	B	B	A	A	A	A	B	B	A	A	B	B	A	B	A	A	A	B	B	B	B	B	A	A	A	B	A	A	A	B	A	A	A	B	B	B	A	B
562	-3.99808488793655	B	B	B	B	B	B	A	A	B	B	B	B	A	A	A	B	B	B	A	A	B	B	A	B	A	A	A	B	B	B	B	B	A	A	A	B	A	A	A	B	A	A	A	B	B	B	A	B
563	-3.99051644402823	B	B	B	B	B	B	A	A	A	B	B	B	A	A	A	B	B	B	A	B	B	B	B	B	A	B	B	B	B	B	A	B	A	A	B	B	A	A	A	B	A	A	A	B	B	B	A	A
564	-3.54319858563765	A	B	A	B	B	B	A	B	B	B	A	B	A	A	B	B	B	B	A	A	B	B	B	B	A	A	B	B	B	B	B	B	A	A	B	B	A	A	A	B	A	A	A	B	B	B	B	B
565	-3.76959884838745	B	B	B	B	B	B	A	A	A	B	B	B	A	A	A	B	B	B	A	B	B	B	B	B	A	B	B	B	B	B	A	B	A	A	B	B	A	A	A	B	A	A	A	B	B	B	A	A
566	-3.74327452351193	B	B	B	B	B	B	A	A	A	B	B	B	A	B	A	B	A	B	A	B	A	B	A	B	A	A	A	B	A	B	B	B	A	B	A	B	A	B	B	B	A	B	A	B	A	B	A	A
590	-2.87497853275388	A	B	A	B	A	B	A	A	B	B	A	B	A	B	A	A	A	B	A	B	A	B	A	A	A	A	A	A	A	B	B	B	A	B	A	A	A	B	B	B	A	B	A	B	A	B	A	A
591	-3.37748838337613	A	B	A	B	A	B	A	A	B	B	A	B	A	B	A	A	A	B	A	B	A	B	A	A	A	A	A	A	A	B	A	B	A	B	A	A	A	B	NA	NA	A	B	A	B	A	B	A	A
592	-3.50980715547651	A	A	A	A	A	B	A	B	B	B	A	A	A	B	A	B	NA	NA	A	B	A	B	A	B	A	A	A	B	A	B	B	B	A	B	A	B	A	B	B	B	A	B	A	B	A	B	A	A
593	-1.41942341041589	A	A	A	A	A	B	A	B	B	B	A	A	A	B	A	B	A	B	A	B	A	B	A	B	A	A	A	B	A	B	B	B	A	B	A	B	A	B	B	B	A	B	A	B	A	B	A	A
594	-2.63408954182331	A	B	A	B	A	B	A	A	B	B	B	B	A	B	A	A	A	B	A	B	A	B	A	B	A	A	A	B	A	B	B	B	A	B	A	B	A	B	B	B	A	B	A	B	A	B	A	A
595	-4.04375512696868	A	B	A	B	A	B	A	A	A	B	A	B	A	B	A	B	A	B	B	B	A	B	A	B	A	B	A	B	A	B	A	B	A	B	A	B	A	B	A	B	A	B	B	B	A	B	A	A
596	-3.11870552235356	A	A	A	A	A	B	A	B	B	B	A	A	B	B	A	A	A	A	A	B	A	B	A	A	A	A	A	A	A	B	B	B	A	B	A	A	A	B	B	B	NA	NA	A	B	A	B	A	A
597	-2.47202469770028	A	A	A	A	A	A	A	A	B	B	A	A	B	B	A	A	A	A	A	B	B	B	A	B	A	B	NA	NA	B	B	A	B	A	A	A	B	A	A	B	B	NA	NA	A	B	A	B	A	A
598	-2.79253176190131	A	A	A	A	A	B	A	B	B	B	A	A	B	B	A	A	A	A	A	B	A	B	A	A	A	A	A	A	A	B	B	B	A	B	A	A	A	B	B	B	NA	NA	A	B	A	B	A	A
599	-2.97412773507647	B	B	B	B	B	B	A	A	A	A	B	B	A	A	B	B	B	B	B	B	B	B	B	B	B	B	B	B	B	B	A	A	A	A	A	B	B	B	B	B	B	B	B	B	A	A	A	A
600	-2.75314515163937	A	B	A	B	A	B	A	A	A	B	A	B	A	B	A	B	A	B	B	B	A	B	A	B	A	B	A	B	A	B	A	B	A	B	A	A	B	B	B	B	B	B	B	B	A	A	A	A
601	-2.84795804782824	A	B	A	B	B	B	A	B	A	B	A	B	A	B	A	A	A	A	A	B	A	B	A	A	A	A	A	A	A	B	B	B	A	B	A	A	A	B	B	B	NA	NA	A	B	A	B	A	A
603	-2.86166714144745	A	B	A	B	A	B	A	A	A	B	A	B	A	B	A	B	A	B	B	B	A	B	A	B	A	B	A	B	A	B	A	B	A	B	A	A	B	B	B	B	B	B	B	B	A	A	A	A
604	-3.30481354339411	A	A	A	A	A	B	A	B	B	B	A	A	B	B	A	A	A	A	A	B	A	B	A	A	A	A	A	A	A	B	B	B	A	B	A	A	A	B	B	B	NA	NA	A	B	A	B	A	A
605	-3.6063813651106	B	B	B	B	B	B	A	A	A	A	B	B	A	A	B	B	B	B	B	B	B	B	B	B	B	B	B	B	B	B	A	A	A	A	A	B	A	B	B	B	B	B	B	B	A	A	A	A
606	-3.1268616550449	B	B	B	B	B	B	A	A	A	A	B	B	A	A	B	B	B	B	B	B	B	B	A	B	A	B	A	B	A	B	A	B	A	B	A	A	B	B	B	B	B	B	B	B	A	A	A	A
608	-3.23261498313478	A	A	A	A	A	A	A	A	B	B	A	A	B	B	A	A	A	A	A	B	A	B	A	A	A	A	A	A	A	B	B	B	A	B	A	A	A	B	B	B	NA	NA	A	B	A	B	A	A
610	-3.47683162851226	A	B	A	B	B	B	A	B	B	B	A	B	A	A	A	A	B	B	A	A	B	B	A	A	A	A	A	A	A	B	B	B	A	B	A	A	A	B	B	B	NA	NA	A	B	A	B	A	A
611	-2.34331010316234	A	B	A	B	B	B	A	B	B	B	A	B	A	A	A	A	A	B	A	B	A	B	A	A	A	A	A	A	A	B	B	B	A	B	A	A	A	B	B	B	NA	NA	A	B	A	B	A	A
612	-2.87583265699043	B	B	B	B	B	B	A	A	A	B	B	B	A	A	A	B	B	B	A	B	B	B	A	B	A	B	A	B	A	B	A	B	A	B	A	B	A	B	A	B	A	B	B	B	A	B	A	B
615	-3.02546971906106	A	A	A	A	A	B	A	B	B	B	A	A	A	B	A	A	A	B	A	B	A	B	A	A	A	A	A	A	A	B	A	B	A	B	A	A	A	B	NA	NA	NA	NA	A	B	A	B	A	A
616	-3.85636632365925	A	B	A	B	A	B	A	A	B	B	A	B	A	B	A	A	A	B	A	B	A	B	A	A	A	A	A	A	B	B	A	B	A	A	A	A	A	A	NA	NA	NA	NA	A	A	B	B	A	A
618	-4.08621741569334	A	B	A	B	A	B	A	A	A	B	A	B	A	B	A	B	A	B	B	B	A	B	A	B	A	A	A	B	B	B	B	B	A	A	A	B	A	A	B	B	A	A	A	A	B	B	A	A
619	-3.48187241031066	A	B	A	B	A	B	A	A	A	B	A	B	A	B	A	B	A	B	B	B	A	B	A	B	A	A	A	B	B	B	B	B	A	A	A	B	A	A	B	B	A	A	A	A	B	B	A	A
623	-2.85430604180108	A	B	A	B	A	B	A	A	A	B	A	B	A	B	A	B	A	B	B	B	A	B	A	B	A	B	A	B	A	B	A	B	A	B	A	B	A	B	A	B	A	B	B	B	A	B	NA	NA
624	-3.44310645673727	B	B	B	B	B	B	A	A	A	B	B	B	A	A	A	B	B	B	A	B	B	B	A	B	A	B	A	B	B	B	A	B	A	A	A	B	A	A	A	B	A	A	A	B	B	B	A	B
625	-3.35945602012099	B	B	B	B	B	B	A	A	A	B	B	B	A	B	A	B	A	B	B	B	A	B	A	B	A	B	A	B	A	B	A	B	A	B	A	B	A	B	A	B	A	B	B	B	A	B	A	B
626	-3.26962967435755	B	B	B	B	B	B	A	A	A	B	B	B	A	A	A	B	B	B	A	B	A	B	A	B	A	B	A	A	B	B	A	B	A	A	A	B	A	A	A	B	A	A	A	B	B	B	A	B
627	-2.98944981766669	A	B	A	B	A	B	A	A	B	B	A	B	A	B	A	A	A	B	A	B	A	B	A	A	A	A	A	A	B	B	B	B	A	A	A	A	A	A	B	B	A	B	A	A	B	B	A	A
629	-2.48363823164108	A	B	A	B	A	B	A	A	A	B	A	B	A	B	A	B	A	B	B	B	A	B	A	B	A	B	A	B	B	B	A	B	A	A	A	B	A	A	B	B	A	A	A	A	B	B	A	A
630	-2.34521891106417	A	B	A	B	A	B	A	A	A	B	A	B	A	B	A	B	A	B	B	B	A	B	A	B	A	B	A	B	B	B	A	B	A	A	A	B	A	A	B	B	A	A	A	A	B	B	A	A
635	-2.47336530190804	A	A	A	A	A	A	A	A	B	B	A	A	B	B	A	A	A	A	B	B	A	A	A	A	A	A	A	A	A	A	B	B	B	B	A	A	B	B	B	B	B	B	B	B	A	A	A	A
636	-1.85487511086949	A	A	A	A	A	A	A	A	A	B	A	A	B	B	A	A	A	A	B	B	A	A	A	A	A	A	A	A	A	A	B	B	B	B	A	A	B	B	B	B	B	B	B	B	A	B	NA	NA
637	-2.03670650437334	A	B	A	B	A	B	A	A	A	B	A	B	A	B	A	B	A	B	B	B	A	B	A	B	A	B	A	B	A	B	A	B	A	B	A	B	A	B	A	B	A	B	B	B	A	B	A	B
638	-2.87482957787972	A	B	A	B	A	B	A	A	A	B	A	B	A	B	A	B	A	B	B	B	A	B	A	B	A	B	A	B	A	B	A	B	A	B	A	B	A	B	A	B	A	B	B	B	A	B	A	B
639	-2.73582693566136	A	B	A	B	A	B	A	A	A	B	A	B	A	B	A	B	A	B	B	B	A	B	A	B	A	B	A	B	A	B	A	B	A	B	A	B	A	B	A	B	A	B	B	B	A	B	A	B
640	-2.74986509080556	A	B	A	B	A	B	A	A	A	B	A	B	A	B	A	B	A	B	B	B	A	B	A	B	A	B	A	B	A	B	A	B	A	B	A	B	A	B	A	B	A	B	B	B	A	B	A	B
641	-2.04473200134298	A	A	A	A	A	A	A	A	B	B	A	A	B	B	A	A	A	A	B	B	A	A	A	A	A	A	A	A	A	A	B	B	B	B	A	A	B	B	B	B	B	B	B	B	A	A	A	A
642	-2.73176778187596	A	B	A	B	B	B	A	B	B	B	A	B	A	A	A	B	B	B	A	A	B	B	A	B	A	A	A	B	B	B	B	B	A	A	A	B	A	A	B	B	A	A	A	A	B	B	A	A
647	-3.29280966541729	A	A	A	A	A	A	A	A	B	B	A	A	B	B	A	A	A	A	B	B	A	A	A	A	A	A	A	A	A	A	B	B	B	B	A	A	B	B	B	B	B	B	B	B	A	A	A	A
648	-3.04688519083771	A	B	A	A	A	A	A	A	B	B	A	A	B	B	A	A	A	A	B	B	A	B	A	A	A	A	A	B	A	A	B	B	B	B	A	A	B	B	B	B	B	B	B	B	A	A	A	A
649	-2.36285930295868	A	B	A	B	B	B	A	B	A	B	A	B	A	A	B	B	B	B	A	B	B	B	B	B	A	B	A	B	B	B	A	B	A	A	A	B	A	A	A	B	A	A	A	B	B	B	A	B
650	-1.32137089735159	A	B	A	B	B	B	A	B	B	B	A	B	A	A	A	B	B	B	A	A	A	B	A	B	A	A	A	B	B	B	B	B	A	A	A	B	A	A	B	B	A	A	A	A	B	B	A	A
651	-3.61668552089551	A	B	A	B	B	B	A	B	B	B	A	B	A	A	A	B	B	B	A	A	B	B	A	B	A	A	A	B	B	B	B	B	A	A	A	B	A	A	B	B	A	A	A	A	B	B	A	A
652	-2.83659535199031	A	B	A	B	A	B	A	A	A	B	A	B	A	B	A	B	A	B	B	B	A	B	A	B	A	B	A	B	A	B	A	B	A	B	A	B	A	B	B	B	B	B	A	B	A	B	A	A
653	-1.88920041720669	A	B	A	B	A	B	A	A	A	B	A	B	A	B	A	B	A	B	B	B	A	B	A	B	A	B	A	B	A	B	A	B	A	B	A	B	A	B	B	B	B	B	A	B	A	B	A	A
654	-1.65021293463524	B	B	B	B	B	B	A	A	B	B	B	B	A	A	A	A	B	B	A	A	B	B	A	A	A	A	A	A	B	B	B	B	A	A	A	A	A	A	B	B	A	B	A	A	B	B	A	A
655	-2.79249174582444	A	B	A	B	A	B	A	A	A	B	A	B	A	B	A	B	A	B	B	B	A	B	A	B	A	B	A	B	A	B	A	B	A	B	A	B	A	B	A	B	A	B	B	B	A	B	A	B
656	-2.69930394859077	B	B	B	B	B	B	A	A	A	B	B	B	A	A	A	B	B	B	A	B	B	B	A	B	A	B	A	B	B	B	A	B	A	A	A	B	A	A	A	B	A	A	A	B	B	B	A	B
659	-2.94167703587069	B	B	B	B	B	B	A	A	B	B	B	B	A	A	A	A	B	B	A	A	B	B	A	A	A	A	A	B	B	B	B	B	A	A	A	A	A	A	B	B	B	B	A	B	A	B	A	A
660	-4.13455957742262	A	B	A	B	A	B	A	A	B	B	A	B	A	B	A	A	A	B	A	B	A	B	A	A	A	A	A	A	A	B	B	B	A	B	A	A	A	B	B	B	B	B	B	B	A	A	A	A
661	-3.26297287880537	A	B	A	B	A	B	A	A	B	B	A	B	A	A	A	A	B	B	A	A	B	B	A	A	A	A	A	A	B	B	B	B	A	A	A	B	A	A	B	B	A	A	A	A	B	B	A	A
662	-3.37724552332121	A	B	A	B	B	B	A	B	A	B	B	B	A	A	B	B	B	B	A	A	B	B	B	B	A	A	A	B	B	B	B	B	A	A	A	B	A	A	B	B	A	A	A	A	B	B	A	A
663	-4.1197835861617	B	B	B	B	B	B	A	A	A	B	B	B	A	A	B	B	B	B	A	A	B	B	A	B	A	A	B	B	B	B	B	B	A	A	B	B	A	A	B	B	A	A	A	A	B	B	A	A
665	-3.02775720469055	B	B	B	B	B	B	A	A	B	B	B	B	A	A	A	A	B	B	A	A	B	B	A	A	A	A	A	A	B	B	B	B	A	A	A	A	A	B	B	B	B	B	B	B	A	A	A	A
671	-4.17394343728438	A	A	A	A	A	A	A	A	A	B	A	A	B	B	A	A	A	A	B	B	A	B	A	A	A	A	A	B	A	A	B	B	B	B	A	B	A	B	A	B	A	A	A	B	B	B	A	B
672	-3.83154985199576	A	A	A	A	A	B	A	B	B	B	A	A	A	B	A	A	A	A	B	B	A	A	A	A	A	A	A	A	A	A	B	B	B	B	A	B	A	B	A	B	A	A	A	B	B	B	NA	NA
673	-2.81108730847863	B	B	B	B	B	B	A	A	A	A	B	B	A	A	B	B	B	B	B	B	B	B	B	B	B	B	A	B	B	B	A	A	A	A	A	B	A	A	A	A	A	A	B	B	A	B	A	B
675	-3.554044744941	B	B	B	B	B	B	A	A	A	A	B	B	A	A	B	B	B	B	B	B	B	B	B	B	B	B	B	B	B	B	A	A	A	A	B	B	A	A	A	A	A	A	B	B	A	B	A	B
676	-4.0279201364058	A	B	A	B	A	B	A	A	A	B	A	B	A	B	A	B	A	B	B	B	A	B	A	B	A	B	A	B	A	B	A	B	A	A	B	B	A	A	A	B	A	A	A	A	B	B	A	A
677	-4.04253613672214	A	A	A	A	B	B	B	B	B	B	A	A	A	A	B	B	B	B	A	A	B	B	B	B	B	B	B	B	B	B	A	A	A	A	B	B	A	A	A	A	A	A	B	B	A	B	A	B
678	-3.45731406773799	B	B	B	B	B	B	A	A	A	A	B	B	A	A	B	B	B	B	B	B	B	B	B	B	B	B	B	B	B	B	A	A	A	A	B	B	A	A	A	A	A	A	B	B	A	B	A	B
679	-2.33937256042243	A	B	A	B	B	B	A	B	A	B	A	B	A	A	B	B	B	B	A	B	B	B	B	B	A	B	B	B	B	B	A	B	A	A	B	B	A	A	A	B	A	A	A	B	A	B	A	A
681	-2.66978161520854	A	A	A	A	B	B	B	B	B	B	A	A	A	A	B	B	B	B	A	A	B	B	B	B	A	A	B	B	B	B	B	B	A	A	B	B	A	A	B	B	A	A	A	A	B	B	A	A
682	-3.97432743542362	A	B	A	B	B	B	A	B	A	B	A	B	A	A	B	B	B	B	A	B	B	B	B	B	A	B	B	B	B	B	A	B	A	A	B	B	A	A	A	B	A	A	A	B	B	B	A	B
683	-4.01258416391415	B	B	B	B	B	B	A	A	B	B	B	B	A	A	A	A	B	B	A	A	B	B	A	A	A	A	A	A	B	B	B	B	A	A	A	A	A	A	B	B	A	A	NA	NA	B	B	A	A
684	-3.92788341033071	A	B	A	B	B	B	A	B	A	B	A	B	A	A	B	B	B	B	A	B	B	B	B	B	A	B	B	B	B	B	A	B	A	A	B	B	A	A	A	A	A	A	B	B	B	B	NA	NA
685	-4.03702787975578	A	B	A	B	B	B	A	B	A	B	A	B	A	A	B	B	B	B	A	B	B	B	B	B	B	B	NA	NA	B	B	A	A	A	A	B	B	A	A	A	A	A	A	B	B	B	B	A	B
686	-0.649418953517655	B	B	B	B	B	B	A	A	A	B	B	B	A	A	A	B	B	B	A	B	B	B	A	B	A	B	A	B	B	B	A	B	A	A	A	B	A	A	B	B	A	A	A	A	B	B	A	A
687	-1.93421096138737	B	B	B	B	B	B	A	A	A	B	B	B	A	A	A	B	B	B	A	B	B	B	A	B	A	B	A	B	B	B	A	B	A	A	A	B	A	A	B	B	A	A	A	A	B	B	A	A
688	-2.68745464026264	A	B	A	B	B	B	NA	NA	A	B	A	B	A	A	NA	NA	B	B	A	B	B	B	B	B	NA	NA	NA	NA	A	B	A	B	A	A	B	B	A	A	NA	NA	NA	NA	B	B	B	B	NA	NA
689	-2.78958071216443	A	B	A	B	B	B	A	B	A	B	A	B	A	A	A	B	B	B	A	B	B	B	A	A	A	A	A	A	B	B	B	B	A	A	A	A	A	A	B	B	A	A	A	A	B	B	A	A
690	-3.3583156400822	A	B	A	B	B	B	A	B	B	B	A	B	A	A	A	B	B	B	A	A	B	B	A	B	A	A	A	B	B	B	B	B	A	A	A	B	A	A	B	B	A	A	A	A	B	B	A	A
691	-3.29144285479391	A	B	A	B	B	B	A	B	A	B	B	B	A	A	B	B	B	B	A	B	B	B	B	B	A	B	B	B	B	B	A	B	A	A	B	B	A	A	A	A	A	A	B	B	B	B	A	B
692	-3.84972644419633	A	A	A	A	A	B	A	B	B	B	A	A	A	B	A	B	A	B	A	B	A	B	A	B	A	A	A	B	A	B	B	B	A	B	A	B	A	B	A	B	A	B	A	B	B	B	A	B
694	-3.14860265480609	B	B	B	B	B	B	A	A	A	B	B	B	A	A	A	B	B	B	A	A	B	B	A	A	A	A	A	A	B	B	B	B	A	A	A	A	A	A	B	B	A	A	A	A	B	B	A	A
695	-3.14550717140966	A	B	A	B	B	B	A	B	A	B	A	B	A	A	A	B	B	B	A	A	B	B	A	B	A	A	A	B	B	B	B	B	A	A	A	B	A	A	B	B	A	A	A	A	B	B	A	A
696	-4.17770960608318	A	B	A	B	B	B	A	B	A	B	A	B	A	A	B	B	B	B	A	B	B	B	A	B	A	A	A	B	B	B	B	B	A	A	A	B	A	A	B	B	A	A	A	A	B	B	A	A
697	-3.770925614639	B	B	B	B	B	B	A	A	B	B	B	B	A	A	A	A	B	B	A	A	B	B	A	A	A	A	A	A	B	B	B	B	A	A	A	A	A	A	B	B	A	A	A	A	B	B	A	A
698	-3.14566247070755	A	B	A	B	B	B	A	B	A	B	A	B	A	A	B	B	B	B	A	B	B	B	B	B	A	B	NA	NA	B	B	A	B	A	A	B	B	A	A	A	B	A	A	A	B	B	B	A	B
699	-2.83772869158144	A	B	A	B	B	B	A	B	A	B	B	B	A	A	B	B	B	B	A	B	B	B	B	B	A	B	B	B	B	B	A	B	A	A	B	B	A	A	A	B	A	A	A	B	B	B	A	B
700	-3.21422550941516	A	B	A	B	B	B	A	B	A	B	A	B	A	A	B	B	B	B	A	B	B	B	B	B	A	B	B	B	B	B	A	B	A	A	B	B	A	A	A	B	A	A	A	B	B	B	A	B
701	-4.19617618503997	A	A	A	A	A	B	A	B	B	B	A	A	A	B	A	B	A	B	A	B	A	B	A	B	A	A	A	B	A	B	B	B	A	B	A	B	A	B	B	B	A	A	A	A	B	B	A	A
[truncated: 2,352 more columns]
