# Supplementary material for: Genome-wide mapping of gene–microbiota interactions in susceptibility to autoimmune skin blistering
Source: Nat Commun. 2013 Sep 17;4:2462. doi: 10.1038/ncomms3462 (PMC3778513; doi:10.1038/ncomms3462)
Supplement: Supplementary Dataset 6 — All mouse genotype, phenotype and Happy input files [file ncomms3462-s7.zip › Supplementary_Data_6/Happy_input_131_CMM_OTUs/happy_input_CMM_species_OTU_N1906.txt]

334	-3.7637274037657	A	A	A	A	A	A	A	A	B	B	A	A	B	B	A	A	A	A	B	B	A	A	A	A	A	A	A	A	A	A	B	B	B	B	A	A	B	B	B	B	B	B	B	B	A	A	A	A
335	-3.43870053290074	A	A	A	A	A	A	A	A	B	B	A	B	A	B	A	A	A	B	A	B	A	B	A	A	A	A	A	A	A	B	B	B	A	B	A	A	A	B	A	B	A	B	B	B	A	B	A	B
336	-3.90794852161227	A	A	A	A	A	B	A	B	B	B	A	A	A	B	A	B	A	B	A	B	A	B	A	B	A	A	A	B	A	B	B	B	A	B	A	B	A	B	B	B	A	B	A	B	A	B	A	A
338	-3.78710609303657	A	B	A	B	B	B	A	B	B	B	A	B	A	A	A	B	B	B	A	A	B	B	A	B	A	A	A	B	B	B	B	B	A	A	A	B	A	A	B	B	A	A	A	B	B	B	A	B
339	-4.01686627082897	B	B	B	B	B	B	A	A	A	B	B	B	A	A	A	B	B	B	A	B	B	B	A	B	A	B	A	B	B	B	A	B	A	A	A	B	A	A	A	B	A	A	A	B	B	B	B	B
340	-3.39506416433124	A	B	A	B	B	B	A	B	B	B	A	B	A	A	A	B	B	B	A	A	B	B	A	B	A	A	A	B	B	B	B	B	A	A	A	B	A	A	B	B	A	A	A	B	B	B	A	B
342	-3.80311555489003	B	B	B	B	B	B	A	A	B	B	B	B	A	A	A	A	B	B	A	A	B	B	A	A	A	A	A	A	B	B	B	B	A	A	A	A	A	A	B	B	A	A	A	A	B	B	A	A
343	-3.8234742291703	B	B	B	B	B	B	A	A	B	B	B	B	A	A	A	A	B	B	A	A	B	B	A	A	A	A	A	A	B	B	B	B	A	A	A	A	A	A	B	B	A	A	A	A	B	B	A	A
344	-3.15510820088631	B	B	B	B	B	B	A	A	B	B	B	B	A	A	A	A	B	B	A	A	B	B	A	A	A	A	A	A	B	B	B	B	A	A	A	A	A	A	B	B	A	A	A	A	B	B	A	A
345	-2.503033676622	B	B	B	B	B	B	A	A	B	B	B	B	A	A	A	A	B	B	A	A	B	B	A	A	A	A	A	A	B	B	B	B	A	A	A	A	A	A	B	B	A	A	A	A	B	B	A	A
346	-2.97669379309847	A	B	A	B	A	B	A	A	B	B	A	B	A	B	A	A	A	B	A	B	A	B	A	A	A	A	A	A	A	B	B	B	A	B	A	A	A	B	B	B	NA	NA	A	B	A	B	A	A
347	-3.50338206347373	A	B	A	B	B	B	A	B	A	B	A	B	A	A	B	B	B	B	A	B	B	B	B	B	A	B	B	B	B	B	A	B	A	A	B	B	A	A	A	B	A	A	A	B	B	B	A	B
349	-3.73655584716264	A	B	A	B	B	B	A	B	B	B	A	B	A	A	A	B	B	B	A	A	B	B	A	B	A	A	A	B	B	B	B	B	A	A	A	B	A	A	B	B	A	A	A	A	B	B	A	A
350	-3.89795681000695	B	B	B	B	B	B	A	A	A	B	B	B	A	A	A	B	B	B	A	B	B	B	A	B	A	B	A	B	B	B	A	B	A	A	A	B	A	A	A	B	A	A	A	B	B	B	A	B
351	-3.88649072517248	A	B	A	B	B	B	A	B	B	B	A	B	A	A	A	B	B	B	A	A	B	B	A	B	A	A	A	B	B	B	B	B	A	A	A	B	A	A	B	B	A	A	A	A	B	B	A	A
354	-3.47055748521727	B	B	B	B	B	B	A	A	B	B	B	B	A	A	A	A	B	B	A	A	B	B	A	A	A	A	A	A	B	B	B	B	A	A	A	A	A	A	B	B	A	A	A	A	B	B	A	A
357	-3.92582757462474	B	B	B	B	B	B	A	A	A	B	B	B	A	A	A	B	B	B	A	B	B	B	A	B	A	B	A	B	B	B	A	B	A	A	A	B	A	A	A	B	A	A	A	B	B	B	A	B
358	-3.9029813997975	A	B	A	B	B	B	A	B	A	B	A	B	A	A	B	B	B	B	A	B	B	B	B	B	A	B	B	B	B	B	A	B	A	A	B	B	A	A	A	B	A	A	A	B	B	B	A	B
359	-4.06557971472845	A	B	A	B	B	B	A	B	B	B	A	B	A	A	A	B	B	B	A	A	B	B	A	B	A	A	A	B	B	B	B	B	A	A	A	B	A	A	B	B	A	A	A	A	B	B	A	A
361	-3.85040114799716	A	B	A	B	A	B	A	A	B	B	A	B	A	B	A	A	A	B	A	B	A	B	A	B	A	A	A	B	A	B	B	B	A	B	A	B	A	B	A	B	A	B	B	B	A	B	A	B
362	-4.19964549308017	A	B	A	B	A	B	A	A	B	B	A	B	A	B	A	A	A	B	A	B	A	B	A	B	A	A	A	B	A	B	B	B	A	B	A	B	A	B	A	B	A	B	B	B	A	B	A	B
363	-3.09760432887441	A	B	A	B	B	B	A	B	A	B	A	B	A	A	B	B	B	B	A	B	B	B	B	B	A	B	B	B	B	B	A	B	A	A	A	B	A	B	A	B	A	B	B	B	A	B	A	B
364	-3.7664128471124	A	A	A	A	A	B	A	B	B	B	A	A	A	B	A	B	A	B	A	B	A	B	A	B	A	A	A	B	A	B	B	B	A	B	A	B	A	B	B	B	A	B	A	B	A	B	A	A
365	-3.23312307852108	A	B	A	B	A	B	A	A	B	B	A	B	A	B	A	A	A	B	A	B	A	B	A	B	A	A	A	B	A	B	B	B	A	B	A	B	A	B	A	B	A	B	B	B	A	B	A	B
366	-3.59400560178834	A	B	A	B	B	B	A	B	A	B	A	B	A	A	B	B	B	B	A	B	B	B	B	B	A	B	B	B	B	B	A	B	A	A	A	B	A	B	B	B	A	B	A	B	A	B	A	A
367	-2.89583675158526	A	A	A	A	A	B	A	B	B	B	A	A	A	B	A	B	A	B	A	B	A	B	A	B	A	A	A	B	A	B	B	B	A	B	A	B	A	B	B	B	A	B	A	B	A	B	A	A
368	-3.09137381247358	A	A	A	A	A	B	A	B	B	B	A	A	A	B	A	B	A	B	A	B	A	B	A	B	A	A	A	B	A	B	B	B	A	B	A	B	A	B	B	B	A	B	A	B	A	B	A	A
369	-3.78951020409025	A	B	A	B	A	B	A	A	B	B	A	B	A	B	A	A	A	B	A	B	A	B	A	B	A	A	A	B	A	B	B	B	A	B	A	B	A	B	A	B	A	B	B	B	A	B	A	B
370	-4.05728564441821	B	B	B	B	B	B	A	A	B	B	B	B	A	A	A	A	B	B	A	A	B	B	A	A	A	A	A	A	A	B	B	B	A	B	A	A	A	B	B	B	NA	NA	A	B	A	B	A	A
371	-4.21732599022711	B	B	B	B	B	B	A	A	A	B	B	B	A	A	A	B	B	B	A	B	B	B	A	B	A	B	A	B	B	B	A	B	A	A	A	B	A	A	A	B	A	A	A	B	A	B	A	A
372	-4.01384799587183	B	B	B	B	B	B	A	A	A	B	B	B	A	A	A	B	B	B	A	B	B	B	A	B	A	B	A	B	B	B	A	B	A	A	A	B	A	A	A	B	A	A	A	B	B	B	A	B
375	-3.95751151145448	A	A	A	A	A	B	A	B	B	B	A	A	A	B	A	B	A	B	A	B	A	B	A	B	A	A	A	B	A	B	B	B	A	B	A	B	A	B	B	B	A	B	A	B	A	B	A	B
376	-3.88127050392936	NA	NA	A	B	A	B	A	A	B	B	A	B	A	B	A	B	A	B	A	B	A	B	A	B	A	A	A	B	A	B	B	B	A	B	A	B	A	B	B	B	A	B	B	B	A	B	A	B
377	-3.85709115467351	A	B	A	B	B	B	A	B	A	B	A	B	A	A	B	B	B	B	A	B	B	B	B	B	A	A	B	B	B	B	B	B	A	A	B	B	A	A	A	B	A	A	A	B	B	B	A	B
378	-3.86593266819319	A	B	A	B	B	B	A	B	A	B	A	B	A	A	B	B	B	B	A	B	B	B	B	B	A	A	B	B	B	B	B	B	A	A	B	B	A	A	B	B	A	A	A	A	B	B	A	A
381	-4.07283787466309	A	A	A	A	A	B	A	B	B	B	A	A	A	B	A	B	A	B	A	B	A	B	A	B	A	A	A	B	A	B	B	B	A	B	B	B	A	A	B	B	A	A	A	A	B	B	A	A
383	-3.67531998333929	A	A	A	A	A	B	A	B	B	B	A	A	A	B	A	B	A	B	A	B	A	B	A	B	A	A	A	B	A	B	B	B	A	B	A	B	A	B	B	B	A	A	A	A	B	B	A	A
384	-3.11372058006194	A	B	A	B	B	B	A	B	A	B	B	B	A	A	A	B	B	B	A	B	B	B	A	B	A	B	A	B	B	B	A	B	A	A	A	B	A	A	A	B	A	A	A	B	B	B	A	B
385	-3.44521487605622	A	B	A	B	B	B	A	B	A	B	B	B	A	A	A	B	B	B	A	B	B	B	A	B	A	B	A	B	B	B	A	B	A	A	A	B	A	A	A	B	A	A	A	B	B	B	A	B
386	-3.69635638873333	B	B	B	B	B	B	A	A	A	A	B	B	A	A	B	B	B	B	B	B	B	B	B	B	B	B	B	B	B	B	A	A	A	A	B	B	A	A	A	A	A	A	B	B	B	B	B	B
387	-4.17347764345299	B	B	B	B	B	B	A	A	A	A	B	B	A	A	B	B	B	B	B	B	B	B	B	B	B	B	B	B	B	B	A	A	A	A	B	B	A	A	A	A	A	A	B	B	B	B	B	B
388	-3.95703231634694	A	B	A	B	B	B	A	B	A	B	B	B	A	A	A	B	B	B	A	B	B	B	A	B	A	B	A	B	B	B	A	B	A	A	A	B	A	A	A	B	A	A	A	B	B	B	A	B
390	-3.33284226699435	A	B	A	B	A	B	A	A	B	B	B	B	A	B	A	A	B	B	A	A	B	B	A	B	A	A	A	B	B	B	B	B	A	A	A	B	A	A	B	B	A	A	A	A	B	B	A	A
393	-3.36398782974849	A	A	A	A	B	B	B	B	B	B	A	A	A	A	B	B	B	B	A	A	B	B	A	B	A	A	A	B	B	B	B	B	A	A	A	B	A	A	B	B	A	A	A	A	B	B	A	A
394	-3.98389679132631	A	B	A	B	B	B	A	B	B	B	A	B	A	A	A	B	B	B	A	A	B	B	A	B	A	A	A	B	B	B	B	B	A	A	A	B	A	A	B	B	A	A	A	A	B	B	A	A
395	-3.84584190742176	A	B	A	B	B	B	A	B	B	B	A	B	A	A	A	B	B	B	A	A	B	B	A	B	A	A	A	B	B	B	B	B	A	A	A	B	A	A	B	B	A	A	A	A	B	B	A	A
396	-3.09725730969342	A	B	A	B	A	B	A	A	B	B	A	B	A	B	A	A	A	B	A	B	A	B	A	A	A	A	A	A	A	B	B	B	A	B	A	A	A	B	B	B	NA	NA	A	B	A	B	A	A
397	-3.08564728829686	A	B	A	B	A	B	A	A	B	B	A	B	A	B	A	A	A	B	A	B	A	B	A	A	A	A	A	A	A	B	B	B	A	B	A	A	A	B	B	B	NA	NA	A	B	A	B	A	A
398	-2.97825662216531	A	B	A	B	A	B	A	A	B	B	A	B	A	B	A	A	A	B	A	B	A	B	A	A	A	A	A	A	A	B	B	B	A	B	A	A	A	B	B	B	NA	NA	A	B	A	B	A	A
399	-2.75121749755982	B	B	B	B	B	B	A	A	B	B	B	B	A	A	A	A	B	B	A	A	B	B	A	A	A	A	A	A	B	B	B	B	A	A	A	A	A	A	B	B	A	A	A	A	B	B	A	A
400	-4.17891942103546	B	B	B	B	B	B	A	A	B	B	B	B	A	A	A	A	B	B	A	A	B	B	A	A	A	A	A	A	B	B	B	B	A	A	A	A	A	A	B	B	A	A	A	A	B	B	A	A
401	-4.36761679213468	B	B	B	B	B	B	A	A	B	B	B	B	A	A	A	A	B	B	A	A	B	B	A	A	A	A	A	A	B	B	B	B	A	A	A	A	A	A	B	B	A	A	A	A	B	B	A	A
402	-4.0855046394265	B	B	B	B	B	B	A	A	B	B	B	B	A	A	A	A	B	B	A	A	B	B	A	A	A	A	A	A	B	B	B	B	A	A	A	A	A	A	B	B	A	A	A	A	B	B	A	A
403	-4.27286227558891	B	B	B	B	B	B	A	A	B	B	B	B	A	A	A	A	B	B	A	A	B	B	A	A	A	A	A	A	B	B	B	B	A	A	A	A	A	A	B	B	A	A	A	A	B	B	A	A
404	-3.74849812661374	B	B	B	B	B	B	A	A	B	B	B	B	A	A	A	A	B	B	A	A	B	B	A	A	A	A	A	A	B	B	B	B	A	A	A	A	A	A	B	B	NA	NA	A	B	A	B	A	A
405	-4.05690485133647	B	B	B	B	B	B	A	A	A	B	B	B	A	A	A	B	B	B	A	B	B	B	A	B	A	B	A	B	B	B	A	B	A	A	A	B	A	A	A	B	A	A	B	B	B	B	A	B
406	-3.35449260058944	B	B	B	B	B	B	A	A	A	B	B	B	A	A	A	B	B	B	A	B	A	B	A	B	A	B	A	B	A	B	A	B	A	B	A	B	A	B	A	B	A	B	B	B	A	B	A	B
407	-3.79056662514608	A	B	A	B	B	B	A	B	B	B	A	B	A	A	A	B	B	B	A	A	A	B	A	B	A	A	A	B	A	B	B	B	A	B	A	B	A	B	B	B	A	B	A	B	A	B	A	A
408	-3.88649072517248	B	B	B	B	B	B	A	A	B	B	B	B	A	A	A	A	B	B	A	A	B	B	A	A	A	A	A	A	B	B	B	B	A	A	A	A	A	A	B	B	NA	NA	A	A	B	B	A	A
411	-2.24846371755103	A	B	A	B	B	B	A	B	B	B	A	B	A	A	A	B	B	B	A	A	A	B	A	B	A	A	A	B	A	B	B	B	A	B	A	B	A	B	B	B	A	B	A	B	A	B	A	A
412	-3.56984189940376	A	B	A	B	B	B	A	B	B	B	A	B	A	A	A	B	B	B	A	A	B	B	A	B	A	A	A	B	B	B	B	B	A	A	A	B	A	B	B	B	A	B	A	B	A	B	A	A
413	-3.76477371691104	B	B	B	B	B	B	A	A	A	A	B	B	A	A	B	B	B	B	B	B	B	B	B	B	B	B	B	B	B	B	A	A	A	A	B	B	A	A	A	A	A	A	B	B	B	B	B	B
414	-2.81602022873127	B	B	B	B	B	B	A	A	A	B	B	B	A	A	A	B	B	B	A	B	B	B	A	B	A	B	A	B	B	B	A	B	A	A	A	B	A	A	A	B	A	A	A	B	B	B	A	B
415	-3.52465571235778	B	B	B	B	B	B	A	A	A	A	B	B	A	A	B	B	B	B	B	B	B	B	B	B	B	B	NA	NA	B	B	A	A	A	A	B	B	A	A	A	A	A	A	B	B	B	B	B	B
417	-3.44575983648863	A	B	A	B	B	B	NA	NA	A	B	NA	NA	A	A	A	B	B	B	A	A	B	B	A	B	A	A	A	B	B	B	B	B	A	A	A	B	A	A	B	B	NA	NA	A	A	B	B	A	A
418	-4.08156332098039	A	B	A	B	B	B	A	B	A	B	A	B	A	A	B	B	B	B	A	B	B	B	A	B	A	A	A	B	B	B	B	B	A	A	A	B	A	A	B	B	A	A	A	A	B	B	A	A
419	-3.81941231120932	B	B	B	B	B	B	A	A	A	A	B	B	A	A	B	B	B	B	B	B	B	B	B	B	B	B	B	B	B	B	A	A	A	A	B	B	A	A	A	A	A	A	B	B	B	B	B	B
420	-3.29225607135648	B	B	B	B	B	B	A	A	A	B	B	B	A	A	A	B	B	B	A	B	B	B	A	B	A	B	A	B	B	B	A	B	A	A	A	B	A	A	A	B	A	A	A	B	B	B	A	B
421	-3.59846220047415	B	B	B	B	B	B	A	A	A	B	B	B	A	A	A	B	B	B	A	B	B	B	A	B	A	B	A	B	B	B	A	B	A	A	A	B	A	A	A	B	A	A	A	B	B	B	A	B
422	-3.89253980465864	A	A	A	A	A	B	A	B	B	B	A	A	A	B	A	B	A	B	A	B	A	B	A	B	A	A	A	B	A	B	B	B	A	B	A	B	A	B	B	B	A	B	A	B	A	B	A	A
423	-3.32520768948292	A	A	A	A	A	A	A	A	B	B	A	A	A	B	A	B	A	B	A	B	A	B	A	B	A	A	A	B	A	B	B	B	A	B	A	B	A	B	B	B	A	B	A	B	A	B	A	A
424	-3.95875494986909	A	A	A	A	NA	NA	NA	NA	B	B	A	A	A	B	A	B	NA	NA	A	B	A	B	A	B	A	A	A	B	A	B	B	B	A	B	A	B	A	B	B	B	NA	NA	A	B	A	B	A	A
425	-3.71717102683231	A	A	A	A	A	A	A	A	B	B	A	A	B	B	A	A	A	B	A	B	A	B	A	A	A	A	A	A	A	B	B	B	A	B	A	A	A	B	B	B	NA	NA	A	B	A	B	A	A
426	-3.28589471248084	A	A	A	A	A	A	A	A	B	B	A	A	B	B	A	A	A	B	A	B	A	B	A	A	A	A	A	A	A	B	B	B	A	B	A	A	A	B	B	B	NA	NA	A	B	A	B	A	A
427	-3.97340497441006	A	A	A	A	A	A	A	A	B	B	A	A	B	B	A	A	A	B	A	B	A	B	A	A	A	A	A	B	A	B	B	B	A	B	A	B	A	B	B	B	A	B	A	B	A	B	A	A
428	-3.78304557211469	A	A	A	A	A	A	A	A	B	B	A	A	B	B	A	A	A	B	A	B	A	B	A	A	A	A	A	A	A	B	B	B	A	B	A	A	A	B	B	B	NA	NA	A	B	A	B	A	A
429	-3.67237497874608	A	A	A	A	A	B	B	B	B	B	A	A	A	B	A	A	A	B	B	B	B	B	NA	NA	NA	NA	A	B	NA	NA	B	B	NA	NA	A	B	A	B	B	B	A	B	B	B	B	B	NA	NA
430	-3.47668674294564	A	A	A	A	A	B	A	B	B	B	A	A	A	B	A	B	A	B	NA	NA	A	B	A	B	A	A	A	B	A	B	B	B	A	B	A	B	A	B	B	B	A	B	A	B	A	B	NA	NA
431	-3.27588696030123	A	A	A	A	A	B	A	B	B	B	A	A	A	B	A	B	A	B	A	B	A	B	A	B	A	A	A	B	A	B	B	B	A	B	A	B	A	B	B	B	A	B	A	B	A	B	A	A
432	-3.58737417207307	A	A	A	A	A	A	A	A	B	B	A	A	B	B	A	A	A	A	B	B	A	A	A	A	A	A	A	A	A	A	B	B	B	B	A	A	B	B	B	B	A	B	A	B	A	B	A	A
434	-3.71966268301805	A	A	A	A	A	B	A	B	B	B	A	A	A	B	A	B	A	B	A	B	A	B	A	B	A	A	A	B	A	B	B	B	A	B	A	B	A	B	B	B	A	B	A	B	A	B	A	A
435	-4.04277233749767	A	A	A	A	A	A	A	A	B	B	A	A	B	B	A	A	A	A	B	B	A	A	A	A	A	A	A	A	A	A	B	B	B	B	A	A	B	B	B	B	A	B	A	B	A	B	A	A
437	-3.74507479158206	A	A	A	A	A	B	A	B	B	B	A	A	A	B	A	B	A	B	A	B	A	B	A	B	A	A	A	B	A	B	B	B	A	B	A	B	A	B	B	B	A	B	A	B	A	B	NA	NA
438	-3.38954998458772	A	A	A	A	B	B	B	B	B	B	A	A	A	A	B	B	B	B	A	A	B	B	B	B	A	A	B	B	B	B	B	B	A	A	B	B	A	A	B	B	A	A	A	B	A	B	A	A
439	-3.67320528177904	A	A	A	A	A	B	A	B	B	B	A	A	A	B	A	B	A	B	A	B	A	B	A	B	A	A	A	B	A	B	B	B	A	B	A	B	A	B	B	B	A	B	A	B	A	B	A	A
440	-2.88024177589548	B	B	B	B	B	B	A	A	A	B	B	B	A	A	A	B	B	B	A	B	B	B	A	B	A	B	A	B	B	B	A	B	A	A	A	B	A	A	A	B	A	A	A	B	A	B	A	B
441	-3.11735416837463	B	B	B	B	A	B	B	B	A	B	B	B	A	A	A	B	B	B	NA	NA	A	A	B	B	B	B	B	B	A	B	B	B	A	A	B	B	A	A	A	B	A	B	NA	NA	B	B	NA	NA
442	-3.80631566980811	A	B	A	B	B	B	A	B	B	B	A	B	A	A	A	B	B	B	A	A	B	B	A	B	A	A	A	B	B	B	B	B	A	A	A	B	A	A	B	B	A	A	A	A	B	B	A	A
443	-2.83837677477781	B	B	B	B	B	B	A	A	A	B	B	B	A	A	A	B	B	B	A	B	B	B	A	B	A	B	A	B	B	B	A	B	A	A	A	B	A	A	A	B	A	A	A	B	B	B	A	B
444	-3.7880976333803	B	B	B	B	B	B	A	A	A	B	B	B	A	A	A	B	B	B	A	B	B	B	A	B	A	B	A	B	B	B	A	B	A	A	A	B	A	A	A	B	A	A	A	B	A	B	A	B
445	-2.61836193110988	A	B	A	B	B	B	A	B	A	B	A	B	A	A	B	B	B	B	A	B	B	B	B	B	A	B	B	B	B	B	A	B	A	A	B	B	A	A	A	B	A	A	A	B	B	B	A	B
446	-2.76908178711822	B	B	B	B	B	B	A	A	A	A	B	B	A	A	B	B	B	B	B	B	B	B	B	B	B	B	B	B	B	B	A	A	A	A	B	B	A	A	A	B	A	A	A	B	B	B	A	B
451	-3.1296898921993	A	B	A	B	B	B	A	B	A	B	A	B	A	A	B	B	B	B	A	B	B	B	B	B	A	B	B	B	B	B	A	B	A	A	B	B	A	A	A	B	A	A	A	B	B	B	NA	NA
452	-3.69722934275972	A	B	A	B	B	B	A	B	B	B	A	B	A	A	A	B	B	B	A	A	B	B	A	B	A	A	A	B	B	B	B	B	A	A	A	B	A	A	B	B	A	A	A	A	B	B	NA	NA
453	-2.75578520875672	B	B	B	B	B	B	A	A	A	A	B	B	A	A	B	B	B	B	B	B	B	B	B	B	B	B	B	B	B	B	A	A	A	A	B	B	A	A	A	A	A	A	B	B	B	B	NA	NA
454	-2.91031942279668	A	B	A	B	B	B	A	B	A	B	B	B	A	A	B	B	B	B	A	B	B	B	B	B	A	B	B	B	A	B	A	B	A	A	B	B	A	A	A	B	A	A	A	B	B	B	A	A
455	-2.52430337368237	A	A	A	A	A	B	A	B	A	B	A	B	A	A	B	B	B	B	A	B	B	B	B	B	A	B	B	B	B	B	A	B	A	A	B	B	A	A	A	B	A	A	A	B	B	B	NA	NA
456	-2.58076210506358	A	A	A	A	A	B	A	B	A	B	A	B	A	A	B	B	B	B	A	B	A	B	B	B	A	B	B	B	A	B	A	B	A	A	B	B	A	A	A	B	A	A	A	B	B	B	NA	NA
460	-2.83751829457358	A	A	A	A	B	B	B	B	B	B	A	B	A	A	A	B	B	B	A	A	B	B	A	B	A	A	A	B	B	B	B	B	A	A	A	B	A	A	B	B	A	A	A	A	B	B	A	A
461	-3.78589902838438	A	B	A	B	B	B	A	B	A	B	A	B	A	A	B	B	B	B	A	B	B	B	B	B	A	B	B	B	B	B	A	B	A	A	B	B	A	A	A	B	A	A	A	A	B	B	NA	NA
462	-3.19858836403603	A	A	A	A	B	B	B	B	B	B	A	B	A	A	A	B	B	B	NA	NA	B	B	A	B	A	A	A	B	A	B	A	B	A	A	A	B	A	A	B	B	A	B	A	B	B	B	A	B
463	-4.13232374004099	A	B	A	B	B	B	A	B	A	B	A	B	A	A	B	B	B	B	A	B	B	B	B	B	A	B	B	B	B	B	A	B	A	A	B	B	A	A	A	B	A	A	A	B	B	B	A	B
464	-2.33484272966498	A	B	A	B	A	B	A	A	A	B	B	B	A	B	A	B	A	B	B	B	A	B	A	B	A	B	A	B	A	B	A	B	A	B	A	B	A	B	A	B	A	B	B	B	A	B	A	B
465	-3.7322328802205	A	B	A	B	B	B	A	B	B	B	A	B	A	A	A	B	B	B	A	A	B	B	B	B	A	A	B	B	B	B	B	B	A	A	B	B	A	A	B	B	A	B	A	B	A	B	A	A
467	-3.71298623359438	A	B	A	B	A	B	A	A	B	B	A	B	A	B	A	A	A	B	A	B	A	B	A	B	A	A	A	B	A	B	B	B	A	B	A	B	A	B	B	B	B	B	B	B	A	A	NA	NA
470	-3.14426277376199	A	B	A	B	A	B	A	A	B	B	A	B	A	B	A	A	A	B	A	B	A	B	A	A	A	A	A	A	A	B	B	B	A	B	A	A	A	B	B	B	A	B	A	B	A	B	A	A
474	-3.96829611504626	A	B	A	B	A	B	A	A	B	B	A	B	A	B	A	A	A	B	A	B	A	B	A	A	A	A	A	A	A	B	B	B	A	B	A	A	A	B	B	B	A	B	A	B	A	B	NA	NA
476	-4.21218760440396	A	B	A	B	B	B	A	B	B	B	B	B	A	A	A	B	B	B	A	A	B	B	B	B	A	A	B	B	B	B	B	B	A	A	B	B	A	A	B	B	A	A	A	A	B	B	NA	NA
480	-3.80780553227062	B	B	B	B	B	B	A	B	A	B	A	B	A	A	B	B	B	B	A	B	B	B	B	B	A	B	B	B	B	B	A	B	A	A	B	B	A	A	A	B	A	A	A	A	B	B	A	A
481	-3.96359896259724	B	B	B	B	B	B	A	B	A	B	A	B	A	A	B	B	B	B	A	B	B	B	B	B	A	B	B	B	B	B	A	B	A	A	B	B	A	A	A	B	A	A	A	B	B	B	A	B
482	-4.10154087255835	A	B	A	B	A	B	A	B	B	B	A	A	A	B	A	B	A	B	A	B	A	B	A	B	A	A	A	B	A	B	B	B	A	B	A	B	A	B	B	B	A	B	A	B	B	B	A	B
483	-3.38728301948114	A	A	A	A	A	B	A	B	B	B	A	B	A	B	A	A	A	B	A	B	A	B	A	A	A	A	A	A	A	B	B	B	A	B	A	A	A	B	B	B	A	B	A	B	A	B	A	A
484	-3.71113207230684	A	B	A	B	B	B	A	B	B	B	A	B	A	A	A	B	B	B	A	A	B	B	A	B	A	A	A	B	B	B	B	B	A	A	A	B	A	A	B	B	A	A	A	A	B	B	A	A
485	-3.89209460269048	A	B	A	B	B	B	A	B	B	B	A	B	A	A	A	B	B	B	A	A	B	B	A	B	A	A	A	B	A	B	B	B	A	A	B	B	A	A	B	B	A	A	A	A	B	B	A	B
487	-3.41536292464503	A	B	A	B	B	B	A	B	B	B	A	B	A	A	A	B	B	B	A	A	B	B	A	B	A	A	A	B	B	B	B	B	A	A	A	B	A	A	B	B	A	A	A	A	B	B	NA	NA
488	-4.16666688336361	A	B	A	B	B	B	A	B	B	B	A	B	A	A	A	B	B	B	A	A	B	B	A	B	A	A	A	B	B	B	B	B	A	A	A	B	A	A	B	B	A	A	A	A	B	B	NA	NA
489	-2.19636044235368	A	B	A	B	B	B	A	B	A	B	A	B	A	A	B	B	B	B	A	B	B	B	B	B	A	B	B	B	B	B	A	B	A	A	B	B	A	A	A	B	A	A	A	B	B	B	NA	NA
490	-4.07722251041105	A	B	A	B	B	B	A	B	B	B	A	B	A	A	A	B	A	B	B	B	A	B	A	B	A	A	A	B	A	B	B	B	A	B	A	B	A	B	B	B	A	B	A	B	A	B	NA	NA
491	-3.79989168465687	A	B	A	B	B	B	A	B	B	B	A	A	A	B	A	B	A	B	A	B	A	B	A	B	A	A	A	B	A	B	B	B	A	B	A	B	A	B	B	B	A	B	A	B	A	B	NA	NA
492	-3.99808488793655	A	B	A	B	A	B	A	B	B	B	A	A	A	B	A	B	A	B	A	B	A	B	A	B	A	A	A	B	A	B	B	B	A	B	A	B	A	B	B	B	A	B	A	B	A	B	A	B
493	-4.06505660335602	A	B	A	B	B	B	A	B	B	B	A	B	A	B	A	A	A	A	B	B	A	A	A	A	A	A	A	A	A	A	B	B	B	B	A	A	B	B	B	B	B	B	B	B	A	A	A	B
494	-3.36782165241854	A	B	A	B	A	B	A	B	B	B	A	A	A	B	A	B	A	B	A	B	A	B	A	B	A	A	A	B	A	B	B	B	A	B	A	B	A	B	B	B	A	B	A	B	A	B	NA	NA
495	-3.46179855752511	A	B	A	B	A	B	A	A	B	B	A	B	A	B	A	A	A	A	B	B	A	A	A	A	A	A	A	A	A	A	B	B	B	B	A	A	B	B	B	B	B	B	B	B	A	A	A	B
496	-3.30305198892293	A	B	A	B	B	B	A	B	A	B	A	B	A	A	B	B	B	B	A	B	B	B	B	B	A	B	B	B	B	B	A	B	A	A	B	B	A	A	A	B	A	A	A	B	B	B	NA	NA
497	-3.4144162029529	A	B	A	B	B	B	A	B	B	B	A	B	A	A	A	B	B	B	A	A	B	B	B	B	A	B	B	B	B	B	A	B	A	A	B	B	A	A	A	A	A	A	B	B	B	B	B	B
498	-3.22985242145652	A	B	A	B	B	B	A	B	A	B	B	B	A	A	B	B	B	B	A	B	B	B	B	B	A	B	B	B	B	B	A	B	A	A	B	B	A	A	A	B	A	A	A	B	B	B	A	B
499	-3.37206467071813	A	B	A	B	A	B	A	A	A	B	A	B	A	A	B	B	B	B	A	B	B	B	B	B	A	B	B	B	B	B	A	B	A	A	B	B	A	A	A	B	A	A	A	B	B	B	NA	NA
501	-3.65127801399814	A	B	A	B	B	B	A	B	B	B	A	B	A	A	A	B	B	B	A	A	B	B	B	B	A	B	B	B	B	B	A	B	A	A	A	B	A	A	A	B	A	A	A	B	B	B	A	B
502	-4.02505996859958	A	B	A	B	A	B	A	A	B	B	B	B	A	B	A	A	A	B	A	B	A	B	A	A	A	A	A	A	B	B	B	B	A	B	A	A	A	B	A	B	A	A	B	B	B	B	NA	NA
503	-3.66238002001625	A	B	A	B	B	B	A	B	A	B	A	B	A	A	B	B	B	B	A	B	B	B	B	B	A	B	B	B	B	B	A	B	A	A	B	B	A	A	A	B	A	A	A	B	B	B	NA	NA
505	-3.84013747298225	A	A	A	A	A	B	A	B	B	B	A	A	A	B	A	B	A	B	A	B	A	B	A	B	A	A	A	B	A	B	B	B	A	B	A	B	A	B	B	B	A	B	A	B	A	B	NA	NA
506	-3.82723999950564	A	B	A	B	B	B	A	B	A	B	A	B	A	A	B	B	B	B	A	B	B	B	B	B	A	B	B	B	B	B	A	B	A	A	B	B	A	A	A	B	A	A	A	B	B	B	A	A
507	-3.18084241464668	A	A	A	A	A	B	A	B	B	B	A	A	A	B	A	B	A	B	A	B	A	B	A	B	A	A	A	B	A	B	B	B	A	B	A	B	A	B	B	B	A	B	A	B	A	B	A	A
508	-3.43536650661266	A	B	A	B	B	B	A	B	A	B	B	B	A	A	B	B	B	B	A	B	B	B	B	B	A	B	B	B	B	B	A	B	A	A	B	B	A	A	A	B	A	A	A	B	B	B	NA	NA
509	-3.45621415535799	A	B	A	B	B	B	A	B	A	B	B	B	A	A	B	B	B	B	A	B	B	B	B	B	A	A	A	B	A	B	B	B	A	B	A	B	A	B	B	B	A	B	A	B	A	B	NA	NA
510	-3.61225390609644	A	B	A	B	B	B	A	B	A	B	A	B	A	A	B	B	B	B	A	B	B	B	B	B	A	B	B	B	B	B	A	B	A	A	B	B	A	A	A	B	A	A	A	B	B	B	NA	NA
511	-3.26142148620912	A	B	A	B	B	B	A	B	A	B	A	B	A	A	B	B	B	B	A	B	B	B	B	B	A	B	B	B	B	B	A	B	A	A	B	B	A	A	A	B	A	A	A	B	B	B	NA	NA
513	-3.85491302230785	A	B	A	B	B	B	A	B	A	B	A	B	A	A	B	B	B	B	A	B	B	B	B	B	A	B	B	B	B	B	A	B	A	A	B	B	A	A	A	B	A	A	A	B	B	B	NA	NA
514	-3.97524794124068	B	B	B	B	B	B	A	A	B	B	B	B	A	A	A	A	B	B	A	A	B	B	A	A	A	A	A	A	B	B	B	B	A	A	A	A	A	A	B	B	A	A	A	A	B	B	NA	NA
515	-3.83859725281666	B	B	B	B	B	B	A	A	B	B	B	B	A	A	A	A	B	B	A	A	B	B	A	A	A	A	A	A	B	B	B	B	A	A	A	A	A	A	B	B	A	A	A	A	B	B	NA	NA
516	-3.53019969820308	A	B	A	B	A	B	A	A	B	B	B	B	A	A	A	B	B	B	A	B	B	B	A	B	A	B	A	B	B	B	A	B	A	A	A	B	A	A	A	B	A	A	A	B	B	B	A	B
518	-3.83966655688243	A	B	A	B	A	B	A	A	A	B	A	B	A	B	A	B	A	B	B	B	A	B	A	B	A	B	A	B	A	B	A	B	A	B	A	A	B	B	B	B	B	B	B	B	A	A	NA	NA
519	-4.06774020292624	A	B	A	B	A	B	A	A	A	B	A	B	A	B	A	B	A	B	B	B	A	B	A	B	A	B	A	B	A	B	A	B	A	B	A	A	B	B	B	B	A	B	A	B	A	B	NA	NA
521	-3.35327492176381	B	B	B	B	B	B	A	A	A	A	B	B	A	A	B	B	B	B	B	B	B	B	B	B	B	B	B	B	B	B	A	A	A	A	B	B	A	A	A	A	A	A	B	B	B	B	A	B
523	-2.26245108973043	A	B	A	B	A	B	A	A	A	B	B	B	A	A	B	B	B	B	B	B	B	B	B	B	B	B	B	B	B	B	A	A	A	A	B	B	A	A	A	B	A	A	B	B	B	B	NA	NA
524	-3.04680721355374	A	B	A	B	A	B	A	A	A	B	B	B	A	A	B	B	B	B	B	B	B	B	B	B	B	B	B	B	B	B	A	A	A	A	B	B	A	A	A	A	A	A	B	B	B	B	B	B
530	-3.21932250841934	A	B	A	B	A	B	A	A	A	B	B	B	A	A	B	B	B	B	B	B	B	B	B	B	B	B	B	B	B	B	A	A	A	A	B	B	A	A	A	A	A	A	B	B	B	B	B	B
531	-4.20352241682258	A	A	A	A	A	A	A	A	B	B	A	A	B	B	A	A	A	A	B	B	A	A	A	A	A	A	A	A	A	A	B	B	B	B	A	A	B	B	B	B	B	B	B	B	A	A	A	B
532	-3.53596888340539	A	A	A	A	A	B	A	B	B	B	A	B	A	B	A	A	A	B	A	B	A	B	A	A	A	A	A	A	A	B	B	B	A	B	A	A	A	B	B	B	NA	NA	A	B	A	B	A	A
533	-1.97137183602591	A	B	A	B	A	B	A	A	A	B	A	B	A	B	A	B	A	B	B	B	A	B	A	B	A	B	A	B	A	B	A	B	A	B	A	B	A	B	B	B	A	B	A	B	A	B	A	B
534	-2.21005084987514	A	A	A	A	A	B	A	B	B	B	A	B	A	B	A	A	A	B	A	B	A	B	A	A	A	A	A	A	A	B	B	B	A	B	A	A	A	B	B	B	NA	NA	A	B	A	B	A	A
536	-3.59857166348214	NA	NA	B	B	NA	NA	A	A	A	A	B	B	A	A	A	B	B	B	A	B	B	B	A	B	A	B	A	B	A	B	A	B	A	A	A	B	A	A	A	B	NA	NA	A	B	B	B	NA	NA
537	-3.01752025556238	A	B	A	B	A	B	A	A	A	B	A	B	A	B	A	B	A	B	B	B	A	B	A	B	A	B	A	B	A	B	A	B	A	B	A	B	A	B	A	B	A	B	B	B	A	B	A	B
539	-3.41713940972733	A	B	A	B	A	B	A	A	A	B	A	B	A	B	A	B	A	B	B	B	A	B	A	B	A	B	A	B	A	B	A	B	A	B	A	B	A	B	A	B	A	B	B	B	A	B	A	B
540	-2.46676879352881	B	B	B	B	B	B	A	A	A	B	B	B	A	A	A	A	B	B	A	A	B	B	A	A	A	A	A	A	B	B	B	B	A	A	A	A	A	A	B	B	A	A	A	A	B	B	A	A
541	-1.70818680900275	A	B	A	B	A	B	A	A	A	B	A	B	A	B	A	B	A	B	B	B	A	B	A	B	A	B	A	B	A	B	A	B	A	B	A	B	A	B	B	B	NA	NA	A	B	A	B	A	A
543	-3.15691242570002	A	A	A	A	A	B	A	B	B	B	A	A	A	B	A	B	A	B	A	B	A	B	A	B	A	A	A	B	A	B	B	B	A	B	A	B	A	B	A	B	A	A	A	B	B	B	A	B
545	-3.20384846374623	A	A	A	A	A	B	A	B	B	B	A	A	A	B	A	B	A	B	A	B	A	B	A	B	A	A	A	B	A	B	B	B	A	B	A	B	A	B	NA	NA	A	A	A	B	B	B	A	B
546	-3.82865989653532	A	B	A	B	B	B	A	B	A	B	A	B	A	A	B	B	B	B	A	B	B	B	B	B	A	B	B	B	B	B	A	B	A	A	B	B	A	A	NA	NA	A	A	A	B	B	B	A	B
547	-3.43264866001311	A	A	A	A	A	B	A	B	B	B	A	A	A	B	A	B	A	B	A	B	A	B	A	B	A	A	A	B	A	B	B	B	A	B	A	B	A	B	A	B	A	A	A	B	B	B	A	B
549	-2.3096745171305	B	B	B	B	B	B	A	A	A	A	B	B	A	A	A	B	B	B	A	B	B	B	A	B	A	B	A	B	B	B	A	B	A	A	A	B	A	A	A	B	A	A	A	B	B	B	A	B
550	-3.75102235287808	B	B	B	B	B	B	A	A	A	B	B	B	A	A	A	A	B	B	A	A	B	B	A	A	A	A	A	A	B	B	B	B	A	A	A	A	A	A	B	B	A	A	A	A	B	B	A	A
551	-3.02242837118549	A	A	A	A	A	B	A	B	B	B	A	A	A	B	A	B	A	B	A	B	A	B	A	B	A	A	A	B	A	B	B	B	A	B	A	B	A	B	A	B	A	A	A	B	B	B	A	B
552	-3.75434833571102	A	A	A	A	A	B	A	B	B	B	A	A	A	B	A	B	A	B	A	B	A	B	A	B	A	A	A	B	A	B	B	B	A	B	A	B	A	B	A	B	A	A	A	B	B	B	A	B
553	-3.48812749624746	A	A	A	A	A	A	A	A	B	B	A	A	B	B	A	A	A	A	B	B	A	A	A	A	A	A	A	A	A	A	B	B	B	B	A	A	B	B	A	B	A	B	B	B	A	B	A	B
554	-3.7681198941848	A	A	A	A	A	B	A	B	B	B	A	A	A	B	A	B	A	B	A	B	A	B	A	B	A	A	A	B	A	B	B	B	A	B	A	B	A	B	A	B	A	A	A	B	B	B	A	B
555	-3.7431960814487	A	A	A	A	B	B	B	B	B	B	A	A	A	A	B	B	B	B	A	A	B	B	B	B	A	A	B	B	B	B	B	B	A	A	B	B	A	A	B	B	A	A	A	A	B	B	A	A
556	-2.64620761220668	B	B	B	B	B	B	A	A	A	B	B	B	A	A	B	B	B	B	A	B	B	B	B	B	A	B	B	B	B	B	A	B	A	A	B	B	A	A	A	A	A	A	B	B	B	B	A	B
557	-2.78718789904854	A	B	A	B	B	B	A	B	B	B	A	B	A	A	A	B	B	B	A	A	B	B	B	B	A	A	B	B	B	B	B	B	A	A	B	B	A	A	A	B	A	A	A	B	B	B	B	B
558	-3.72288061068694	A	B	A	B	B	B	A	B	B	B	A	B	A	A	B	B	B	B	A	A	B	B	B	B	A	A	B	B	B	B	B	B	A	A	B	B	A	A	A	B	A	A	A	B	B	B	B	B
559	-1.80865930221271	B	B	B	B	B	B	A	A	B	B	B	B	A	A	A	B	B	B	A	A	B	B	B	B	A	A	B	B	B	B	B	B	A	A	B	B	A	A	A	B	A	A	A	B	B	B	B	B
560	-3.70208572143582	B	B	B	B	B	B	A	A	B	B	B	B	A	A	A	B	B	B	A	A	B	B	A	B	A	A	A	B	B	B	B	B	A	A	A	B	A	A	NA	NA	A	A	A	B	B	B	A	B
561	-2.08206693428511	B	B	B	B	B	B	A	A	B	B	B	B	A	A	A	A	B	B	A	A	B	B	A	B	A	A	A	B	B	B	B	B	A	A	A	B	A	A	A	B	A	A	A	B	B	B	A	B
562	-3.39602489660859	B	B	B	B	B	B	A	A	B	B	B	B	A	A	A	B	B	B	A	A	B	B	A	B	A	A	A	B	B	B	B	B	A	A	A	B	A	A	A	B	A	A	A	B	B	B	A	B
563	-3.21236519364458	B	B	B	B	B	B	A	A	A	B	B	B	A	A	A	B	B	B	A	B	B	B	B	B	A	B	B	B	B	B	A	B	A	A	B	B	A	A	A	B	A	A	A	B	B	B	A	A
564	-3.14525857696561	A	B	A	B	B	B	A	B	B	B	A	B	A	A	B	B	B	B	A	A	B	B	B	B	A	A	B	B	B	B	B	B	A	A	B	B	A	A	A	B	A	A	A	B	B	B	B	B
565	-3.46856885272347	B	B	B	B	B	B	A	A	A	B	B	B	A	A	A	B	B	B	A	B	B	B	B	B	A	B	B	B	B	B	A	B	A	A	B	B	A	A	A	B	A	A	A	B	B	B	A	A
566	-2.84018453651999	B	B	B	B	B	B	A	A	A	B	B	B	A	B	A	B	A	B	A	B	A	B	A	B	A	A	A	B	A	B	B	B	A	B	A	B	A	B	B	B	A	B	A	B	A	B	A	A
590	-2.9419253223845	A	B	A	B	A	B	A	A	B	B	A	B	A	B	A	A	A	B	A	B	A	B	A	A	A	A	A	A	A	B	B	B	A	B	A	A	A	B	B	B	A	B	A	B	A	B	A	A
591	-3.07645838771215	A	B	A	B	A	B	A	A	B	B	A	B	A	B	A	A	A	B	A	B	A	B	A	A	A	A	A	A	A	B	A	B	A	B	A	A	A	B	NA	NA	A	B	A	B	A	B	A	A
592	-2.96573911112623	A	A	A	A	A	B	A	B	B	B	A	A	A	B	A	B	NA	NA	A	B	A	B	A	B	A	A	A	B	A	B	B	B	A	B	A	B	A	B	B	B	A	B	A	B	A	B	A	A
593	-2.65169327568579	A	A	A	A	A	B	A	B	B	B	A	A	A	B	A	B	A	B	A	B	A	B	A	B	A	A	A	B	A	B	B	B	A	B	A	B	A	B	B	B	A	B	A	B	A	B	A	A
594	-3.14597290280218	A	B	A	B	A	B	A	A	B	B	B	B	A	B	A	A	A	B	A	B	A	B	A	B	A	A	A	B	A	B	B	B	A	B	A	B	A	B	B	B	A	B	A	B	A	B	A	A
595	-3.44169513564072	A	B	A	B	A	B	A	A	A	B	A	B	A	B	A	B	A	B	B	B	A	B	A	B	A	B	A	B	A	B	A	B	A	B	A	B	A	B	A	B	A	B	B	B	A	B	A	A
596	-3.8968567727372	A	A	A	A	A	B	A	B	B	B	A	A	B	B	A	A	A	A	A	B	A	B	A	A	A	A	A	A	A	B	B	B	A	B	A	A	A	B	B	B	NA	NA	A	B	A	B	A	A
597	-2.77305469336426	A	A	A	A	A	A	A	A	B	B	A	A	B	B	A	A	A	A	A	B	B	B	A	B	A	B	NA	NA	B	B	A	B	A	A	A	B	A	A	B	B	NA	NA	A	B	A	B	A	A
598	-2.88944177490936	A	A	A	A	A	B	A	B	B	B	A	A	B	B	A	A	A	A	A	B	A	B	A	A	A	A	A	A	A	B	B	B	A	B	A	A	A	B	B	B	NA	NA	A	B	A	B	A	A
599	-2.57618772640444	B	B	B	B	B	B	A	A	A	A	B	B	A	A	B	B	B	B	B	B	B	B	B	B	B	B	B	B	B	B	A	A	A	A	A	B	B	B	B	B	B	B	B	B	A	A	A	A
600	-2.82009194126998	A	B	A	B	A	B	A	A	A	B	A	B	A	B	A	B	A	B	B	B	A	B	A	B	A	B	A	B	A	B	A	B	A	B	A	A	B	B	B	B	B	B	B	B	A	A	A	A
601	-2.33607468684937	A	B	A	B	B	B	A	B	A	B	A	B	A	B	A	A	A	A	A	B	A	B	A	A	A	A	A	A	A	B	B	B	A	B	A	A	A	B	B	B	NA	NA	A	B	A	B	A	A
603	-2.91281966389483	A	B	A	B	A	B	A	A	A	B	A	B	A	B	A	B	A	B	B	B	A	B	A	B	A	B	A	B	A	B	A	B	A	B	A	A	B	B	B	B	B	B	B	B	A	A	A	A
604	-2.63580676243553	A	A	A	A	A	B	A	B	B	B	A	A	B	B	A	A	A	A	A	B	A	B	A	A	A	A	A	A	A	B	B	B	A	B	A	A	A	B	B	B	NA	NA	A	B	A	B	A	A
605	-2.90741136077459	B	B	B	B	B	B	A	A	A	A	B	B	A	A	B	B	B	B	B	B	B	B	B	B	B	B	B	B	B	B	A	A	A	A	A	B	A	B	B	B	B	B	B	B	A	A	A	A
606	-2.77467913693353	B	B	B	B	B	B	A	A	A	A	B	B	A	A	B	B	B	B	B	B	B	B	A	B	A	B	A	B	A	B	A	B	A	B	A	A	B	B	B	B	B	B	B	B	A	A	A	A
608	-2.98957693444849	A	A	A	A	A	A	A	A	B	B	A	A	B	B	A	A	A	A	A	B	A	B	A	A	A	A	A	A	A	B	B	B	A	B	A	A	A	B	B	B	NA	NA	A	B	A	B	A	A
610	-2.77786162417624	A	B	A	B	B	B	A	B	B	B	A	B	A	A	A	A	B	B	A	A	B	B	A	A	A	A	A	A	A	B	B	B	A	B	A	A	A	B	B	B	NA	NA	A	B	A	B	A	A
611	-3.34331010316234	A	B	A	B	B	B	A	B	B	B	A	B	A	A	A	A	A	B	A	B	A	B	A	A	A	A	A	A	A	B	B	B	A	B	A	A	A	B	B	B	NA	NA	A	B	A	B	A	A
612	-2.87583265699043	B	B	B	B	B	B	A	A	A	B	B	B	A	A	A	B	B	B	A	B	B	B	A	B	A	B	A	B	A	B	A	B	A	B	A	B	A	B	A	B	A	B	B	B	A	B	A	B
615	-2.52031974074115	A	A	A	A	A	B	A	B	B	B	A	A	A	B	A	A	A	B	A	B	A	B	A	A	A	A	A	A	A	B	A	B	A	B	A	A	A	B	NA	NA	NA	NA	A	B	A	B	A	A
616	-1.89257849631369	A	B	A	B	A	B	A	A	B	B	A	B	A	B	A	A	A	B	A	B	A	B	A	A	A	A	A	A	B	B	A	B	A	A	A	A	A	A	NA	NA	NA	NA	A	A	B	B	A	A
618	-4.08621741569334	A	B	A	B	A	B	A	A	A	B	A	B	A	B	A	B	A	B	B	B	A	B	A	B	A	A	A	B	B	B	B	B	A	A	A	B	A	A	B	B	A	A	A	A	B	B	A	A
619	-3.78290240597464	A	B	A	B	A	B	A	A	A	B	A	B	A	B	A	B	A	B	B	B	A	B	A	B	A	A	A	B	B	B	B	B	A	A	A	B	A	A	B	B	A	A	A	A	B	B	A	A
623	-2.6782147827454	A	B	A	B	A	B	A	A	A	B	A	B	A	B	A	B	A	B	B	B	A	B	A	B	A	B	A	B	A	B	A	B	A	B	A	B	A	B	A	B	A	B	B	B	A	B	NA	NA
624	-2.51368753102297	B	B	B	B	B	B	A	A	A	B	B	B	A	A	A	B	B	B	A	B	B	B	A	B	A	B	A	B	B	B	A	B	A	A	A	B	A	A	A	B	A	A	A	B	B	B	A	B
625	-2.38173241483214	B	B	B	B	B	B	A	A	A	B	B	B	A	B	A	B	A	B	B	B	A	B	A	B	A	B	A	B	A	B	A	B	A	B	A	B	A	B	A	B	A	B	B	B	A	B	A	B
626	-2.66756968302959	B	B	B	B	B	B	A	A	A	B	B	B	A	A	A	B	B	B	A	B	A	B	A	B	A	B	A	A	B	B	A	B	A	A	A	B	A	A	A	B	A	A	A	B	B	B	A	B
627	-4.06863106371432	A	B	A	B	A	B	A	A	B	B	A	B	A	B	A	A	A	B	A	B	A	B	A	A	A	A	A	A	B	B	B	B	A	A	A	A	A	A	B	B	A	B	A	A	B	B	A	A
629	-2.49943249882431	A	B	A	B	A	B	A	A	A	B	A	B	A	B	A	B	A	B	B	B	A	B	A	B	A	B	A	B	B	B	A	B	A	A	A	B	A	A	B	B	A	A	A	A	B	B	A	A
630	-3.14685125729733	A	B	A	B	A	B	A	A	A	B	A	B	A	B	A	B	A	B	B	B	A	B	A	B	A	B	A	B	B	B	A	B	A	A	A	B	A	A	B	B	A	A	A	A	B	B	A	A
635	-2.9504865566277	A	A	A	A	A	A	A	A	B	B	A	A	B	B	A	A	A	A	B	B	A	A	A	A	A	A	A	A	A	A	B	B	B	B	A	A	B	B	B	B	B	B	B	B	A	A	A	A
636	-3.05899509352542	A	A	A	A	A	A	A	A	A	B	A	A	B	B	A	A	A	A	B	B	A	A	A	A	A	A	A	A	A	A	B	B	B	B	A	A	B	B	B	B	B	B	B	B	A	B	NA	NA
637	-2.57181970607069	A	B	A	B	A	B	A	A	A	B	A	B	A	B	A	B	A	B	B	B	A	B	A	B	A	B	A	B	A	B	A	B	A	B	A	B	A	B	A	B	A	B	B	B	A	B	A	B
638	-3.09667832749608	A	B	A	B	A	B	A	A	A	B	A	B	A	B	A	B	A	B	B	B	A	B	A	B	A	B	A	B	A	B	A	B	A	B	A	B	A	B	A	B	A	B	B	B	A	B	A	B
639	-2.67783498868368	A	B	A	B	A	B	A	A	A	B	A	B	A	B	A	B	A	B	B	B	A	B	A	B	A	B	A	B	A	B	A	B	A	B	A	B	A	B	A	B	A	B	B	B	A	B	A	B
640	-3.5280163411892	A	B	A	B	A	B	A	A	A	B	A	B	A	B	A	B	A	B	B	B	A	B	A	B	A	B	A	B	A	B	A	B	A	B	A	B	A	B	A	B	A	B	B	B	A	B	A	B
641	-2.76900787094377	A	A	A	A	A	A	A	A	B	B	A	A	B	B	A	A	A	A	B	B	A	A	A	A	A	A	A	A	A	A	B	B	B	B	A	A	B	B	B	B	B	B	B	B	A	A	A	A
642	-2.2546465271563	A	B	A	B	B	B	A	B	B	B	A	B	A	A	A	B	B	B	A	A	B	B	A	B	A	A	A	B	B	B	B	B	A	A	A	B	A	A	B	B	A	A	A	A	B	B	A	A
647	-3.59383966108127	A	A	A	A	A	A	A	A	B	B	A	A	B	B	A	A	A	A	B	B	A	A	A	A	A	A	A	A	A	A	B	B	B	B	A	A	B	B	B	B	B	B	B	B	A	A	A	A
648	-3.22297644989339	A	B	A	A	A	A	A	A	B	B	A	A	B	B	A	A	A	A	B	B	A	B	A	A	A	A	A	B	A	A	B	B	B	B	A	A	B	B	B	B	B	B	B	B	A	A	A	A
649	-3.23792056635038	A	B	A	B	B	B	A	B	A	B	A	B	A	A	B	B	B	B	A	B	B	B	B	B	A	B	A	B	B	B	A	B	A	A	A	B	A	A	A	B	A	A	A	B	B	B	A	B
650	-3.40773072802634	A	B	A	B	B	B	A	B	B	B	A	B	A	A	A	B	B	B	A	A	A	B	A	B	A	A	A	B	B	B	B	B	A	A	A	B	A	A	B	B	A	A	A	A	B	B	A	A
651	-3.91771551655949	A	B	A	B	B	B	A	B	B	B	A	B	A	A	A	B	B	B	A	A	B	B	A	B	A	A	A	B	B	B	B	B	A	A	A	B	A	A	B	B	A	A	A	A	B	B	A	A
652	-3.38066339634058	A	B	A	B	A	B	A	A	A	B	A	B	A	B	A	B	A	B	B	B	A	B	A	B	A	B	A	B	A	B	A	B	A	B	A	B	A	B	B	B	B	B	A	B	A	B	A	A
653	-4.10930850524675	A	B	A	B	A	B	A	A	A	B	A	B	A	B	A	B	A	B	B	B	A	B	A	B	A	B	A	B	A	B	A	B	A	B	A	B	A	B	B	B	B	B	A	B	A	B	A	A
654	-4.00432137378264	B	B	B	B	B	B	A	A	B	B	B	B	A	A	A	A	B	B	A	A	B	B	A	A	A	A	A	A	B	B	B	B	A	A	A	A	A	A	B	B	A	B	A	A	B	B	A	A
655	-3.93861978150268	A	B	A	B	A	B	A	A	A	B	A	B	A	B	A	B	A	B	B	B	A	B	A	B	A	B	A	B	A	B	A	B	A	B	A	B	A	B	A	B	A	B	B	B	A	B	A	B
656	-3.8132473008976	B	B	B	B	B	B	A	A	A	B	B	B	A	A	A	B	B	B	A	B	B	B	A	B	A	B	A	B	B	B	A	B	A	A	A	B	A	A	A	B	A	A	A	B	B	B	A	B
659	-3.71982828625433	B	B	B	B	B	B	A	A	B	B	B	B	A	A	A	A	B	B	A	A	B	B	A	A	A	A	A	B	B	B	B	B	A	A	A	A	A	A	B	B	B	B	A	B	A	B	A	A
660	-3.53249958609466	A	B	A	B	A	B	A	A	B	B	A	B	A	B	A	A	A	B	A	B	A	B	A	A	A	A	A	A	A	B	B	B	A	B	A	A	A	B	B	B	B	B	B	B	A	A	A	A
661	-3.11684484312713	A	B	A	B	A	B	A	A	B	B	A	B	A	A	A	A	B	B	A	A	B	B	A	A	A	A	A	A	B	B	B	B	A	A	A	B	A	A	B	B	A	A	A	A	B	B	A	A
662	-3.55333678237689	A	B	A	B	B	B	A	B	A	B	B	B	A	A	B	B	B	B	A	A	B	B	B	B	A	A	A	B	B	B	B	B	A	A	A	B	A	A	B	B	A	A	A	A	B	B	A	A
663	-2.45702575448012	B	B	B	B	B	B	A	A	A	B	B	B	A	A	B	B	B	B	A	A	B	B	A	B	A	A	B	B	B	B	B	B	A	A	B	B	A	A	B	B	A	A	A	A	B	B	A	A
665	-4.02775720469055	B	B	B	B	B	B	A	A	B	B	B	B	A	A	A	A	B	B	A	A	B	B	A	A	A	A	A	A	B	B	B	B	A	A	A	A	A	B	B	B	B	B	B	B	A	A	A	A
671	-1.92352343497548	A	A	A	A	A	A	A	A	A	B	A	A	B	B	A	A	A	A	B	B	A	B	A	A	A	A	A	B	A	A	B	B	B	B	A	B	A	B	A	B	A	A	A	B	B	B	A	B
672	-3.83154985199576	A	A	A	A	A	B	A	B	B	B	A	A	A	B	A	A	A	A	B	B	A	A	A	A	A	A	A	A	A	A	B	B	B	B	A	B	A	B	A	B	A	A	A	B	B	B	NA	NA
673	-3.37535873891719	B	B	B	B	B	B	A	A	A	A	B	B	A	A	B	B	B	B	B	B	B	B	B	B	B	B	A	B	B	B	A	A	A	A	A	B	A	A	A	A	A	A	B	B	A	B	A	B
675	-3.1860679596464	B	B	B	B	B	B	A	A	A	A	B	B	A	A	B	B	B	B	B	B	B	B	B	B	B	B	B	B	B	B	A	A	A	A	B	B	A	A	A	A	A	A	B	B	A	B	A	B
676	-2.13029304511536	A	B	A	B	A	B	A	A	A	B	A	B	A	B	A	B	A	B	B	B	A	B	A	B	A	B	A	B	A	B	A	B	A	A	B	B	A	A	A	B	A	A	A	A	B	B	A	A
677	-3.1394461497302	A	A	A	A	B	B	B	B	B	B	A	A	A	A	B	B	B	B	A	A	B	B	B	B	B	B	B	B	B	B	A	A	A	A	B	B	A	A	A	A	A	A	B	B	A	B	A	B
678	-2.10513154962663	B	B	B	B	B	B	A	A	A	A	B	B	A	A	B	B	B	B	B	B	B	B	B	B	B	B	B	B	B	B	A	A	A	A	B	B	A	A	A	A	A	A	B	B	A	B	A	B
679	-2.38283825420352	A	B	A	B	B	B	A	B	A	B	A	B	A	A	B	B	B	B	A	B	B	B	B	B	A	B	B	B	B	B	A	B	A	A	B	B	A	A	A	B	A	A	A	B	A	B	A	A
681	-3.97081161087252	A	A	A	A	B	B	B	B	B	B	A	A	A	A	B	B	B	B	A	A	B	B	B	B	A	A	B	B	B	B	B	B	A	A	B	B	A	A	B	B	A	A	A	A	B	B	A	A
682	-3.07123744843167	A	B	A	B	B	B	A	B	A	B	A	B	A	A	B	B	B	B	A	B	B	B	B	B	A	B	B	B	B	B	A	B	A	A	B	B	A	A	A	B	A	A	A	B	B	B	A	B
683	-4.01258416391415	B	B	B	B	B	B	A	A	B	B	B	B	A	A	A	A	B	B	A	A	B	B	A	A	A	A	A	A	B	B	B	B	A	A	A	A	A	A	B	B	A	A	NA	NA	B	B	A	A
684	-3.92788341033071	A	B	A	B	B	B	A	B	A	B	A	B	A	A	B	B	B	B	A	B	B	B	B	B	A	B	B	B	B	B	A	B	A	A	B	B	A	A	A	A	A	A	B	B	B	B	NA	NA
685	-3.73599788409179	A	B	A	B	B	B	A	B	A	B	A	B	A	A	B	B	B	B	A	B	B	B	B	B	B	B	NA	NA	B	B	A	A	A	A	B	B	A	A	A	A	A	A	B	B	B	B	A	B
686	-4.12129715282495	B	B	B	B	B	B	A	A	A	B	B	B	A	A	A	B	B	B	A	B	B	B	A	B	A	B	A	B	B	B	A	B	A	A	A	B	A	A	B	B	A	A	A	A	B	B	A	A
687	-4.32514606849075	B	B	B	B	B	B	A	A	A	B	B	B	A	A	A	B	B	B	A	B	B	B	A	B	A	B	A	B	B	B	A	B	A	A	A	B	A	A	B	B	A	A	A	A	B	B	A	A
688	-3.76663588631027	A	B	A	B	B	B	NA	NA	A	B	A	B	A	A	NA	NA	B	B	A	B	B	B	B	B	NA	NA	NA	NA	A	B	A	B	A	A	B	B	A	A	NA	NA	NA	NA	B	B	B	B	NA	NA
689	-3.21554944443671	A	B	A	B	B	B	A	B	A	B	A	B	A	A	A	B	B	B	A	B	B	B	A	A	A	A	A	A	B	B	B	B	A	A	A	A	A	A	B	B	A	A	A	A	B	B	A	A
690	-3.96037563141016	A	B	A	B	B	B	A	B	B	B	A	B	A	A	A	B	B	B	A	A	B	B	A	B	A	A	A	B	B	B	B	B	A	A	A	B	A	A	B	B	A	A	A	A	B	B	A	A
691	-4.06959410517755	A	B	A	B	B	B	A	B	A	B	B	B	A	A	B	B	B	B	A	B	B	B	B	B	A	B	B	B	B	B	A	B	A	A	B	B	A	A	A	A	A	A	B	B	B	B	A	B
692	-3.37260518947667	A	A	A	A	A	B	A	B	B	B	A	A	A	B	A	B	A	B	A	B	A	B	A	B	A	A	A	B	A	B	B	B	A	B	A	B	A	B	A	B	A	B	A	B	B	B	A	B
694	-4.05169264179804	B	B	B	B	B	B	A	A	A	B	B	B	A	A	A	B	B	B	A	A	B	B	A	A	A	A	A	A	B	B	B	B	A	A	A	A	A	A	B	B	A	A	A	A	B	B	A	A
695	-3.84447717574568	A	B	A	B	B	B	A	B	A	B	A	B	A	A	A	B	B	B	A	A	B	B	A	B	A	A	A	B	B	B	B	B	A	A	A	B	A	A	B	B	A	A	A	A	B	B	A	A
696	-3.8766796104192	A	B	A	B	B	B	A	B	A	B	A	B	A	A	B	B	B	B	A	B	B	B	A	B	A	A	A	B	B	B	B	B	A	A	A	B	A	A	B	B	A	A	A	A	B	B	A	A
697	-2.35595226666818	B	B	B	B	B	B	A	A	B	B	B	B	A	A	A	A	B	B	A	A	B	B	A	A	A	A	A	A	B	B	B	B	A	A	A	A	A	A	B	B	A	A	A	A	B	B	A	A
698	-3.74772246203551	A	B	A	B	B	B	A	B	A	B	A	B	A	A	B	B	B	B	A	B	B	B	B	B	A	B	NA	NA	B	B	A	B	A	A	B	B	A	A	A	B	A	A	A	B	B	B	A	B
699	-3.49094120535679	A	B	A	B	B	B	A	B	A	B	B	B	A	A	B	B	B	B	A	B	B	B	B	B	A	B	B	B	B	B	A	B	A	A	B	B	A	A	A	B	A	A	A	B	B	B	A	B
700	-2.9923767597988	A	B	A	B	B	B	A	B	A	B	A	B	A	A	B	B	B	B	A	B	B	B	B	B	A	B	B	B	B	B	A	B	A	A	B	B	A	A	A	B	A	A	A	B	B	B	A	B
701	-3.59411619371201	A	A	A	A	A	B	A	B	B	B	A	A	A	B	A	B	A	B	A	B	A	B	A	B	A	A	A	B	A	B	B	B	A	B	A	B	A	B	B	B	A	A	A	A	B	B	A	A
[truncated: 2,352 more columns]
