# Supplementary material for: Genome-wide mapping of gene–microbiota interactions in susceptibility to autoimmune skin blistering
Source: Nat Commun. 2013 Sep 17;4:2462. doi: 10.1038/ncomms3462 (PMC3778513; doi:10.1038/ncomms3462)
Supplement: Supplementary Dataset 6 — All mouse genotype, phenotype and Happy input files [file ncomms3462-s7.zip › Supplementary_Data_6/Happy_input_131_CMM_OTUs/happy_input_CMM_species_OTU_N26397.txt]

334	-1.31656937242348	A	A	A	A	A	A	A	A	B	B	A	A	B	B	A	A	A	A	B	B	A	A	A	A	A	A	A	A	A	A	B	B	B	B	A	A	B	B	B	B	B	B	B	B	A	A	A	A
335	-1.94733883906646	A	A	A	A	A	A	A	A	B	B	A	B	A	B	A	A	A	B	A	B	A	B	A	A	A	A	A	A	A	B	B	B	A	B	A	A	A	B	A	B	A	B	B	B	A	B	A	B
336	-2.76182048593403	A	A	A	A	A	B	A	B	B	B	A	A	A	B	A	B	A	B	A	B	A	B	A	B	A	A	A	B	A	B	B	B	A	B	A	B	A	B	B	B	A	B	A	B	A	B	A	A
338	-1.49485002168009	A	B	A	B	B	B	A	B	B	B	A	B	A	A	A	B	B	B	A	A	B	B	A	B	A	A	A	B	B	B	B	B	A	A	A	B	A	A	B	B	A	A	A	B	B	B	A	B
339	-2.51171629250907	B	B	B	B	B	B	A	A	A	B	B	B	A	A	A	B	B	B	A	B	B	B	A	B	A	B	A	B	B	B	A	B	A	A	A	B	A	A	A	B	A	A	A	B	B	B	B	B
340	-3.09403416866726	A	B	A	B	B	B	A	B	B	B	A	B	A	A	A	B	B	B	A	A	B	B	A	B	A	A	A	B	B	B	B	B	A	A	A	B	A	A	B	B	A	A	A	B	B	B	A	B
342	-4.10414555055401	B	B	B	B	B	B	A	A	B	B	B	B	A	A	A	A	B	B	A	A	B	B	A	A	A	A	A	A	B	B	B	B	A	A	A	A	A	A	B	B	A	A	A	A	B	B	A	A
343	-2.92038424217836	B	B	B	B	B	B	A	A	B	B	B	B	A	A	A	A	B	B	A	A	B	B	A	A	A	A	A	A	B	B	B	B	A	A	A	A	A	A	B	B	A	A	A	A	B	B	A	A
344	-4.05819818787825	B	B	B	B	B	B	A	A	B	B	B	B	A	A	A	A	B	B	A	A	B	B	A	A	A	A	A	A	B	B	B	B	A	A	A	A	A	A	B	B	A	A	A	A	B	B	A	A
345	-3.45727618606133	B	B	B	B	B	B	A	A	B	B	B	B	A	A	A	A	B	B	A	A	B	B	A	A	A	A	A	A	B	B	B	B	A	A	A	A	A	A	B	B	A	A	A	A	B	B	A	A
346	-3.87978378009042	A	B	A	B	A	B	A	A	B	B	A	B	A	B	A	A	A	B	A	B	A	B	A	A	A	A	A	A	A	B	B	B	A	B	A	A	A	B	B	B	NA	NA	A	B	A	B	A	A
347	-3.20235206780975	A	B	A	B	B	B	A	B	A	B	A	B	A	A	B	B	B	B	A	B	B	B	B	B	A	B	B	B	B	B	A	B	A	A	B	B	A	A	A	B	A	A	A	B	B	B	A	B
349	-0.798036121986144	A	B	A	B	B	B	A	B	B	B	A	B	A	A	A	B	B	B	A	A	B	B	A	B	A	A	A	B	B	B	B	B	A	A	A	B	A	A	B	B	A	A	A	A	B	B	A	A
350	-2.81877556395933	B	B	B	B	B	B	A	A	A	B	B	B	A	A	A	B	B	B	A	B	B	B	A	B	A	B	A	B	B	B	A	B	A	A	A	B	A	A	A	B	A	A	A	B	B	B	A	B
351	-3.10833947478884	A	B	A	B	B	B	A	B	B	B	A	B	A	A	A	B	B	B	A	A	B	B	A	B	A	A	A	B	B	B	B	B	A	A	A	B	A	A	B	B	A	A	A	A	B	B	A	A
354	-3.77158748088126	B	B	B	B	B	B	A	A	B	B	B	B	A	A	A	A	B	B	A	A	B	B	A	A	A	A	A	A	B	B	B	B	A	A	A	A	A	A	B	B	A	A	A	A	B	B	A	A
357	-3.92582757462474	B	B	B	B	B	B	A	A	A	B	B	B	A	A	A	B	B	B	A	B	B	B	A	B	A	B	A	B	B	B	A	B	A	A	A	B	A	A	A	B	A	A	A	B	B	B	A	B
358	-3.30092140846954	A	B	A	B	B	B	A	B	A	B	A	B	A	A	B	B	B	B	A	B	B	B	B	B	A	B	B	B	B	B	A	B	A	A	B	B	A	A	A	B	A	A	A	B	B	B	A	B
359	-3.2874284643448	A	B	A	B	B	B	A	B	B	B	A	B	A	A	A	B	B	B	A	A	B	B	A	B	A	A	A	B	B	B	B	B	A	A	A	B	A	A	B	B	A	A	A	A	B	B	A	A
361	-2.18764331631558	A	B	A	B	A	B	A	A	B	B	A	B	A	B	A	A	A	B	A	B	A	B	A	B	A	A	A	B	A	B	B	B	A	B	A	B	A	B	A	B	A	B	B	B	A	B	A	B
362	-3.19964549308017	A	B	A	B	A	B	A	A	B	B	A	B	A	B	A	A	A	B	A	B	A	B	A	B	A	A	A	B	A	B	B	B	A	B	A	B	A	B	A	B	A	B	B	B	A	B	A	B
363	-3.19451434188247	A	B	A	B	B	B	A	B	A	B	A	B	A	A	B	B	B	B	A	B	B	B	B	B	A	B	B	B	B	B	A	B	A	A	A	B	A	B	A	B	A	B	B	B	A	B	A	B
364	-4.06744284277638	A	A	A	A	A	B	A	B	B	B	A	A	A	B	A	B	A	B	A	B	A	B	A	B	A	A	A	B	A	B	B	B	A	B	A	B	A	B	B	B	A	B	A	B	A	B	A	A
365	-2.99008502983479	A	B	A	B	A	B	A	A	B	B	A	B	A	B	A	A	A	B	A	B	A	B	A	B	A	A	A	B	A	B	B	B	A	B	A	B	A	B	A	B	A	B	B	B	A	B	A	B
366	-2.8536429122941	A	B	A	B	B	B	A	B	A	B	A	B	A	A	B	B	B	B	A	B	B	B	B	B	A	B	B	B	B	B	A	B	A	A	A	B	A	B	B	B	A	B	A	B	A	B	A	A
367	-2.89583675158526	A	A	A	A	A	B	A	B	B	B	A	A	A	B	A	B	A	B	A	B	A	B	A	B	A	A	A	B	A	B	B	B	A	B	A	B	A	B	B	B	A	B	A	B	A	B	A	A
368	-3.86952506285723	A	A	A	A	A	B	A	B	B	B	A	A	A	B	A	B	A	B	A	B	A	B	A	B	A	A	A	B	A	B	B	B	A	B	A	B	A	B	B	B	A	B	A	B	A	B	A	A
369	-4.09054019975424	A	B	A	B	A	B	A	A	B	B	A	B	A	B	A	A	A	B	A	B	A	B	A	B	A	A	A	B	A	B	B	B	A	B	A	B	A	B	A	B	A	B	B	B	A	B	A	B
370	-3.27913439403457	B	B	B	B	B	B	A	A	B	B	B	B	A	A	A	A	B	B	A	A	B	B	A	A	A	A	A	A	A	B	B	B	A	B	A	A	A	B	B	B	NA	NA	A	B	A	B	A	A
371	-3.01320600757119	B	B	B	B	B	B	A	A	A	B	B	B	A	A	A	B	B	B	A	B	B	B	A	B	A	B	A	B	B	B	A	B	A	A	A	B	A	A	A	B	A	A	A	B	A	B	A	A
372	-3.23569674548819	B	B	B	B	B	B	A	A	A	B	B	B	A	A	A	B	B	B	A	B	B	B	A	B	A	B	A	B	B	B	A	B	A	A	A	B	A	A	A	B	A	A	A	B	B	B	A	B
375	-3.6564815157905	A	A	A	A	A	B	A	B	B	B	A	A	A	B	A	B	A	B	A	B	A	B	A	B	A	A	A	B	A	B	B	B	A	B	A	B	A	B	B	B	A	B	A	B	A	B	A	B
376	-2.97818051693741	NA	NA	A	B	A	B	A	A	B	B	A	B	A	B	A	B	A	B	A	B	A	B	A	B	A	A	A	B	A	B	B	B	A	B	A	B	A	B	B	B	A	B	B	B	A	B	A	B
377	-3.55606115900953	A	B	A	B	B	B	A	B	A	B	A	B	A	A	B	B	B	B	A	B	B	B	B	B	A	A	B	B	B	B	B	B	A	A	B	B	A	A	A	B	A	A	A	B	B	B	A	B
378	-3.5649026725292	A	B	A	B	B	B	A	B	A	B	A	B	A	A	B	B	B	B	A	B	B	B	B	B	A	A	B	B	B	B	B	B	A	A	B	B	A	A	B	B	A	A	A	A	B	B	A	A
381	-4.07283787466309	A	A	A	A	A	B	A	B	B	B	A	A	A	B	A	B	A	B	A	B	A	B	A	B	A	A	A	B	A	B	B	B	A	B	B	B	A	A	B	B	A	A	A	A	B	B	A	A
383	-3.97634997900327	A	A	A	A	A	B	A	B	B	B	A	A	A	B	A	B	A	B	A	B	A	B	A	B	A	A	A	B	A	B	B	B	A	B	A	B	A	B	B	B	A	A	A	A	B	B	A	A
384	-3.89187183044558	A	B	A	B	B	B	A	B	A	B	B	B	A	A	A	B	B	B	A	B	B	B	A	B	A	B	A	B	B	B	A	B	A	A	A	B	A	A	A	B	A	A	A	B	B	B	A	B
385	-4.04727486738418	A	B	A	B	B	B	A	B	A	B	B	B	A	A	A	B	B	B	A	B	B	B	A	B	A	B	A	B	B	B	A	B	A	A	A	B	A	A	A	B	A	A	A	B	B	B	A	B
386	-3.09429639740537	B	B	B	B	B	B	A	A	A	A	B	B	A	A	B	B	B	B	B	B	B	B	B	B	B	B	B	B	B	B	A	A	A	A	B	B	A	A	A	A	A	A	B	B	B	B	B	B
387	-4.17347764345299	B	B	B	B	B	B	A	A	A	A	B	B	A	A	B	B	B	B	B	B	B	B	B	B	B	B	B	B	B	B	A	A	A	A	B	B	A	A	A	A	A	A	B	B	B	B	B	B
388	-3.95703231634694	A	B	A	B	B	B	A	B	A	B	B	B	A	A	A	B	B	B	A	B	B	B	A	B	A	B	A	B	B	B	A	B	A	A	A	B	A	A	A	B	A	A	A	B	B	B	A	B
390	-1.95263102528275	A	B	A	B	A	B	A	A	B	B	B	B	A	B	A	A	B	B	A	A	B	B	A	B	A	A	A	B	B	B	B	B	A	A	A	B	A	A	B	B	A	A	A	A	B	B	A	A
393	-2.62362514025425	A	A	A	A	B	B	B	B	B	B	A	A	A	A	B	B	B	B	A	A	B	B	A	B	A	A	A	B	B	B	B	B	A	A	A	B	A	A	B	B	A	A	A	A	B	B	A	A
394	-2.16435285578444	A	B	A	B	B	B	A	B	B	B	A	B	A	A	A	B	B	B	A	A	B	B	A	B	A	A	A	B	B	B	B	B	A	A	A	B	A	A	B	B	A	A	A	A	B	B	A	A
395	-1.94275192042981	A	B	A	B	B	B	A	B	B	B	A	B	A	A	A	B	B	B	A	A	B	B	A	B	A	A	A	B	B	B	B	B	A	A	A	B	A	A	B	B	A	A	A	A	B	B	A	A
396	-2.25215926967916	A	B	A	B	A	B	A	A	B	B	A	B	A	B	A	A	A	B	A	B	A	B	A	A	A	A	A	A	A	B	B	B	A	B	A	A	A	B	B	B	NA	NA	A	B	A	B	A	A
397	-1.65428352413787	A	B	A	B	A	B	A	A	B	B	A	B	A	B	A	A	A	B	A	B	A	B	A	A	A	A	A	A	A	B	B	B	A	B	A	A	A	B	B	B	NA	NA	A	B	A	B	A	A
398	-2.12293941696937	A	B	A	B	A	B	A	A	B	B	A	B	A	B	A	A	A	B	A	B	A	B	A	A	A	A	A	A	A	B	B	B	A	B	A	A	A	B	B	B	NA	NA	A	B	A	B	A	A
399	-2.64400752791195	B	B	B	B	B	B	A	A	B	B	B	B	A	A	A	A	B	B	A	A	B	B	A	A	A	A	A	A	B	B	B	B	A	A	A	A	A	A	B	B	A	A	A	A	B	B	A	A
400	-2.2344367488853	B	B	B	B	B	B	A	A	B	B	B	B	A	A	A	A	B	B	A	A	B	B	A	A	A	A	A	A	B	B	B	B	A	A	A	A	A	A	B	B	A	A	A	A	B	B	A	A
401	-2.48680319985388	B	B	B	B	B	B	A	A	B	B	B	B	A	A	A	A	B	B	A	A	B	B	A	A	A	A	A	A	B	B	B	B	A	A	A	A	A	A	B	B	A	A	A	A	B	B	A	A
402	-2.48344464809854	B	B	B	B	B	B	A	A	B	B	B	B	A	A	A	A	B	B	A	A	B	B	A	A	A	A	A	A	B	B	B	B	A	A	A	A	A	A	B	B	A	A	A	A	B	B	A	A
403	-2.33836382434534	B	B	B	B	B	B	A	A	B	B	B	B	A	A	A	A	B	B	A	A	B	B	A	A	A	A	A	A	B	B	B	B	A	A	A	A	A	A	B	B	A	A	A	A	B	B	A	A
404	-2.14643813528577	B	B	B	B	B	B	A	A	B	B	B	B	A	A	A	A	B	B	A	A	B	B	A	A	A	A	A	A	B	B	B	B	A	A	A	A	A	A	B	B	NA	NA	A	B	A	B	A	A
405	-1.88081359228079	B	B	B	B	B	B	A	A	A	B	B	B	A	A	A	B	B	B	A	B	B	B	A	B	A	B	A	B	B	B	A	B	A	A	A	B	A	A	A	B	A	A	B	B	B	B	A	B
406	-2.16416090241914	B	B	B	B	B	B	A	A	A	B	B	B	A	A	A	B	B	B	A	B	A	B	A	B	A	B	A	B	A	B	A	B	A	B	A	B	A	B	A	B	A	B	B	B	A	B	A	B
407	-1.9213349054151	A	B	A	B	B	B	A	B	B	B	A	B	A	A	A	B	B	B	A	A	A	B	A	B	A	A	A	B	A	B	B	B	A	B	A	B	A	B	B	B	A	B	A	B	A	B	A	A
408	-1.8694573858737	B	B	B	B	B	B	A	A	B	B	B	B	A	A	A	A	B	B	A	A	B	B	A	A	A	A	A	A	B	B	B	B	A	A	A	A	A	A	B	B	NA	NA	A	A	B	B	A	A
411	-1.77134246283137	A	B	A	B	B	B	A	B	B	B	A	B	A	A	A	B	B	B	A	A	A	B	A	B	A	A	A	B	A	B	B	B	A	B	A	B	A	B	B	B	A	B	A	B	A	B	A	A
412	-2.23740343948816	A	B	A	B	B	B	A	B	B	B	A	B	A	A	A	B	B	B	A	A	B	B	A	B	A	A	A	B	B	B	B	B	A	A	A	B	A	B	B	B	A	B	A	B	A	B	A	A
413	-1.51926104909689	B	B	B	B	B	B	A	A	A	A	B	B	A	A	B	B	B	B	B	B	B	B	B	B	B	B	B	B	B	B	A	A	A	A	B	B	A	A	A	A	A	A	B	B	B	B	B	B
414	-1.91293024173932	B	B	B	B	B	B	A	A	A	B	B	B	A	A	A	B	B	B	A	B	B	B	A	B	A	B	A	B	B	B	A	B	A	A	A	B	A	A	A	B	A	A	A	B	B	B	A	B
415	-1.40408178115193	B	B	B	B	B	B	A	A	A	A	B	B	A	A	B	B	B	B	B	B	B	B	B	B	B	B	NA	NA	B	B	A	A	A	A	B	B	A	A	A	A	A	A	B	B	B	B	B	B
417	-1.91428091944638	A	B	A	B	B	B	NA	NA	A	B	NA	NA	A	A	A	B	B	B	A	A	B	B	A	B	A	A	A	B	B	B	B	B	A	A	A	B	A	A	B	B	NA	NA	A	A	B	B	A	A
418	-2.7805333253164	A	B	A	B	B	B	A	B	A	B	A	B	A	A	B	B	B	B	A	B	B	B	A	B	A	A	A	B	B	B	B	B	A	A	A	B	A	A	B	B	A	A	A	A	B	B	A	A
419	-2.91632232421738	B	B	B	B	B	B	A	A	A	A	B	B	A	A	B	B	B	B	B	B	B	B	B	B	B	B	B	B	B	B	A	A	A	A	B	B	A	A	A	A	A	A	B	B	B	B	B	B
420	-2.69019608002851	B	B	B	B	B	B	A	A	A	B	B	B	A	A	A	B	B	B	A	B	B	B	A	B	A	B	A	B	B	B	A	B	A	A	A	B	A	A	A	B	A	A	A	B	B	B	A	B
421	-1.93570436879258	B	B	B	B	B	B	A	A	A	B	B	B	A	A	A	B	B	B	A	B	B	B	A	B	A	B	A	B	B	B	A	B	A	A	A	B	A	A	A	B	A	A	A	B	B	B	A	B
422	-2.29047981333067	A	A	A	A	A	B	A	B	B	B	A	A	A	B	A	B	A	B	A	B	A	B	A	B	A	A	A	B	A	B	B	B	A	B	A	B	A	B	B	B	A	B	A	B	A	B	A	A
423	-1.87036282947441	A	A	A	A	A	A	A	A	B	B	A	A	A	B	A	B	A	B	A	B	A	B	A	B	A	A	A	B	A	B	B	B	A	B	A	B	A	B	B	B	A	B	A	B	A	B	A	A
424	-3.18060369948545	A	A	A	A	NA	NA	NA	NA	B	B	A	A	A	B	A	B	NA	NA	A	B	A	B	A	B	A	A	A	B	A	B	B	B	A	B	A	B	A	B	B	B	NA	NA	A	B	A	B	A	A
425	-2.01820102249629	A	A	A	A	A	A	A	A	B	B	A	A	B	B	A	A	A	B	A	B	A	B	A	A	A	A	A	A	A	B	B	B	A	B	A	A	A	B	B	B	NA	NA	A	B	A	B	A	A
426	-1.83873668113862	A	A	A	A	A	A	A	A	B	B	A	A	B	B	A	A	A	B	A	B	A	B	A	A	A	A	A	A	A	B	B	B	A	B	A	A	A	B	B	B	NA	NA	A	B	A	B	A	A
427	-2.41710247364277	A	A	A	A	A	A	A	A	B	B	A	A	B	B	A	A	A	B	A	B	A	B	A	A	A	A	A	B	A	B	B	B	A	B	A	B	A	B	B	B	A	B	A	B	A	B	A	A
428	-2.00489432173105	A	A	A	A	A	A	A	A	B	B	A	A	B	B	A	A	A	B	A	B	A	B	A	A	A	A	A	A	A	B	B	B	A	B	A	A	A	B	B	B	NA	NA	A	B	A	B	A	A
429	-2.09259138212927	A	A	A	A	A	B	B	B	B	B	A	A	A	B	A	A	A	B	B	B	B	B	NA	NA	NA	NA	A	B	NA	NA	B	B	NA	NA	A	B	A	B	B	B	A	B	B	B	B	B	NA	NA
430	-1.80458888500993	A	A	A	A	A	B	A	B	B	B	A	A	A	B	A	B	A	B	NA	NA	A	B	A	B	A	A	A	B	A	B	B	B	A	B	A	B	A	B	B	B	A	B	A	B	A	B	NA	NA
431	-2.17897694729317	A	A	A	A	A	B	A	B	B	B	A	A	A	B	A	B	A	B	A	B	A	B	A	B	A	A	A	B	A	B	B	B	A	B	A	B	A	B	B	B	A	B	A	B	A	B	A	A
432	-3.28634417640908	A	A	A	A	A	A	A	A	B	B	A	A	B	B	A	A	A	A	B	B	A	A	A	A	A	A	A	A	A	A	B	B	B	B	A	A	B	B	B	B	A	B	A	B	A	B	A	A
434	-1.98726892319508	A	A	A	A	A	B	A	B	B	B	A	A	A	B	A	B	A	B	A	B	A	B	A	B	A	A	A	B	A	B	B	B	A	B	A	B	A	B	B	B	A	B	A	B	A	B	A	A
435	-1.97089033019155	A	A	A	A	A	A	A	A	B	B	A	A	B	B	A	A	A	A	B	B	A	A	A	A	A	A	A	A	A	A	B	B	B	B	A	A	B	B	B	B	A	B	A	B	A	B	A	A
437	-3.74507479158206	A	A	A	A	A	B	A	B	B	B	A	A	A	B	A	B	A	B	A	B	A	B	A	B	A	A	A	B	A	B	B	B	A	B	A	B	A	B	B	B	A	B	A	B	A	B	NA	NA
438	-4.46873123063535	A	A	A	A	B	B	B	B	B	B	A	A	A	A	B	B	B	B	A	A	B	B	B	B	A	A	B	B	B	B	B	B	A	A	B	B	A	A	B	B	A	A	A	B	A	B	A	A
439	-3.97423527744303	A	A	A	A	A	B	A	B	B	B	A	A	A	B	A	B	A	B	A	B	A	B	A	B	A	A	A	B	A	B	B	B	A	B	A	B	A	B	B	B	A	B	A	B	A	B	A	A
440	-3.9594230219431	B	B	B	B	B	B	A	A	A	B	B	B	A	A	A	B	B	B	A	B	B	B	A	B	A	B	A	B	B	B	A	B	A	A	A	B	A	A	A	B	A	A	A	B	A	B	A	B
441	-4.02044415536657	B	B	B	B	A	B	B	B	A	B	B	B	A	A	A	B	B	B	NA	NA	A	A	B	B	B	B	B	B	A	B	B	B	A	A	B	B	A	A	A	B	A	B	NA	NA	B	B	NA	NA
442	-3.80631566980811	A	B	A	B	B	B	A	B	B	B	A	B	A	A	A	B	B	B	A	A	B	B	A	B	A	A	A	B	B	B	B	B	A	A	A	B	A	A	B	B	A	A	A	A	B	B	A	A
443	-4.21858801648942	B	B	B	B	B	B	A	A	A	B	B	B	A	A	A	B	B	B	A	B	B	B	A	B	A	B	A	B	B	B	A	B	A	A	A	B	A	A	A	B	A	A	A	B	B	B	A	B
444	-4.08912762904428	B	B	B	B	B	B	A	A	A	B	B	B	A	A	A	B	B	B	A	B	B	B	A	B	A	B	A	B	B	B	A	B	A	A	A	B	A	A	A	B	A	A	A	B	A	B	A	B
445	-3.61836193110988	A	B	A	B	B	B	A	B	A	B	A	B	A	A	B	B	B	B	A	B	B	B	B	B	A	B	B	B	B	B	A	B	A	A	B	B	A	A	A	B	A	A	A	B	B	B	A	B
446	-3.76908178711822	B	B	B	B	B	B	A	A	A	A	B	B	A	A	B	B	B	B	B	B	B	B	B	B	B	B	B	B	B	B	A	A	A	A	B	B	A	A	A	B	A	A	A	B	B	B	A	B
451	-2.95359863314362	A	B	A	B	B	B	A	B	A	B	A	B	A	A	B	B	B	B	A	B	B	B	B	B	A	B	B	B	B	B	A	B	A	A	B	B	A	A	A	B	A	A	A	B	B	B	NA	NA
452	-2.91907809237607	A	B	A	B	B	B	A	B	B	B	A	B	A	A	A	B	B	B	A	A	B	B	A	B	A	A	A	B	B	B	B	B	A	A	A	B	A	A	B	B	A	A	A	A	B	B	NA	NA
453	-4.28726412579898	B	B	B	B	B	B	A	A	A	A	B	B	A	A	B	B	B	B	B	B	B	B	B	B	B	B	B	B	B	B	A	A	A	A	B	B	A	A	A	A	A	A	B	B	B	B	NA	NA
454	-4.05644745847492	A	B	A	B	B	B	A	B	A	B	B	B	A	A	B	B	B	B	A	B	B	B	B	B	A	B	B	B	A	B	A	B	A	A	B	B	A	A	A	B	A	A	A	B	B	B	A	A
455	-3.97146140502459	A	A	A	A	A	B	A	B	A	B	A	B	A	A	B	B	B	B	A	B	B	B	B	B	A	B	B	B	B	B	A	B	A	A	B	B	A	A	A	B	A	A	A	B	B	B	NA	NA
456	-3.72689014074182	A	A	A	A	A	B	A	B	A	B	A	B	A	A	B	B	B	B	A	B	A	B	B	B	A	B	B	B	A	B	A	B	A	A	B	B	A	A	A	B	A	A	A	B	B	B	NA	NA
460	-4.09279079967689	A	A	A	A	B	B	B	B	B	B	A	B	A	A	A	B	B	B	A	A	B	B	A	B	A	A	A	B	B	B	B	B	A	A	A	B	A	A	B	B	A	A	A	A	B	B	A	A
461	-4.08692902404836	A	B	A	B	B	B	A	B	A	B	A	B	A	A	B	B	B	B	A	B	B	B	B	B	A	B	B	B	B	B	A	B	A	A	B	B	A	A	A	B	A	A	A	A	B	B	NA	NA
462	-4.10167835102797	A	A	A	A	B	B	B	B	B	B	A	B	A	A	A	B	B	B	NA	NA	B	B	A	B	A	A	A	B	A	B	A	B	A	A	A	B	A	A	B	B	A	B	A	B	B	B	A	B
463	-4.13232374004099	A	B	A	B	B	B	A	B	A	B	A	B	A	A	B	B	B	B	A	B	B	B	B	B	A	B	B	B	B	B	A	B	A	A	B	B	A	A	A	B	A	A	A	B	B	B	A	B
464	-4.12723441916323	A	B	A	B	A	B	A	A	A	B	B	B	A	B	A	B	A	B	B	B	A	B	A	B	A	B	A	B	A	B	A	B	A	B	A	B	A	B	A	B	A	B	B	B	A	B	A	B
465	-2.95408162983685	A	B	A	B	B	B	A	B	B	B	A	B	A	A	A	B	B	B	A	A	B	B	B	B	A	A	B	B	B	B	B	B	A	A	B	B	A	A	B	B	A	B	A	B	A	B	A	A
467	-4.01401622925836	A	B	A	B	A	B	A	A	B	B	A	B	A	B	A	A	A	B	A	B	A	B	A	B	A	A	A	B	A	B	B	B	A	B	A	B	A	B	B	B	B	B	B	B	A	A	NA	NA
470	-3.74632276508995	A	B	A	B	A	B	A	A	B	B	A	B	A	B	A	A	A	B	A	B	A	B	A	A	A	A	A	A	A	B	B	B	A	B	A	A	A	B	B	B	A	B	A	B	A	B	A	A
474	-3.36623612371829	A	B	A	B	A	B	A	A	B	B	A	B	A	B	A	A	A	B	A	B	A	B	A	A	A	A	A	A	A	B	B	B	A	B	A	A	A	B	B	B	A	B	A	B	A	B	NA	NA
476	-2.09824425209712	A	B	A	B	B	B	A	B	B	B	B	B	A	A	A	B	B	B	A	A	B	B	B	B	A	A	B	B	B	B	B	B	A	A	B	B	A	A	B	B	A	A	A	A	B	B	NA	NA
480	-4.10883552793461	B	B	B	B	B	B	A	B	A	B	A	B	A	A	B	B	B	B	A	B	B	B	B	B	A	B	B	B	B	B	A	B	A	A	B	B	A	A	A	B	A	A	A	A	B	B	A	A
481	-3.66256896693326	B	B	B	B	B	B	A	B	A	B	A	B	A	A	B	B	B	B	A	B	B	B	B	B	A	B	B	B	B	B	A	B	A	A	B	B	A	A	A	B	A	A	A	B	B	B	A	B
482	-4.40257086822233	A	B	A	B	A	B	A	B	B	B	A	A	A	B	A	B	A	B	A	B	A	B	A	B	A	A	A	B	A	B	B	B	A	B	A	B	A	B	B	B	A	B	A	B	B	B	A	B
483	-4.38728301948114	A	A	A	A	A	B	A	B	B	B	A	B	A	B	A	A	A	B	A	B	A	B	A	A	A	A	A	A	A	B	B	B	A	B	A	A	A	B	B	B	A	B	A	B	A	B	A	A
484	-3.71113207230684	A	B	A	B	B	B	A	B	B	B	A	B	A	A	A	B	B	B	A	A	B	B	A	B	A	A	A	B	B	B	B	B	A	A	A	B	A	A	B	B	A	A	A	A	B	B	A	A
485	-4.19312459835446	A	B	A	B	B	B	A	B	B	B	A	B	A	A	A	B	B	B	A	A	B	B	A	B	A	A	A	B	A	B	B	B	A	A	B	B	A	A	B	B	A	A	A	A	B	B	A	B
487	-4.19351417502867	A	B	A	B	B	B	A	B	B	B	A	B	A	A	A	B	B	B	A	A	B	B	A	B	A	A	A	B	B	B	B	B	A	A	A	B	A	A	B	B	A	A	A	A	B	B	NA	NA
488	-3.02053884768537	A	B	A	B	B	B	A	B	B	B	A	B	A	A	A	B	B	B	A	A	B	B	A	B	A	A	A	B	B	B	B	B	A	A	A	B	A	A	B	B	A	A	A	A	B	B	NA	NA
489	-4.31693437355953	A	B	A	B	B	B	A	B	A	B	A	B	A	A	B	B	B	B	A	B	B	B	B	B	A	B	B	B	B	B	A	B	A	A	B	B	A	A	A	B	A	A	A	B	B	B	NA	NA
490	-2.63006447906883	A	B	A	B	B	B	A	B	B	B	A	B	A	A	A	B	A	B	B	B	A	B	A	B	A	A	A	B	A	B	B	B	A	B	A	B	A	B	B	B	A	B	A	B	A	B	NA	NA
491	-2.79989168465687	A	B	A	B	B	B	A	B	B	B	A	A	A	B	A	B	A	B	A	B	A	B	A	B	A	A	A	B	A	B	B	B	A	B	A	B	A	B	B	B	A	B	A	B	A	B	NA	NA
492	-2.55092685659434	A	B	A	B	A	B	A	B	B	B	A	A	A	B	A	B	A	B	A	B	A	B	A	B	A	A	A	B	A	B	B	B	A	B	A	B	A	B	B	B	A	B	A	B	A	B	A	B
493	-2.42160392686983	A	B	A	B	B	B	A	B	B	B	A	B	A	B	A	A	A	A	B	B	A	A	A	A	A	A	A	A	A	A	B	B	B	B	A	A	B	B	B	B	B	B	B	B	A	A	A	B
494	-2.28864040637091	A	B	A	B	A	B	A	B	B	B	A	A	A	B	A	B	A	B	A	B	A	B	A	B	A	A	A	B	A	B	B	B	A	B	A	B	A	B	B	B	A	B	A	B	A	B	NA	NA
495	-2.68364730714147	A	B	A	B	A	B	A	A	B	B	A	B	A	B	A	A	A	A	B	B	A	A	A	A	A	A	A	A	A	A	B	B	B	B	A	A	B	B	B	B	B	B	B	B	A	A	A	B
496	-2.93507520362834	A	B	A	B	B	B	A	B	A	B	A	B	A	A	B	B	B	B	A	B	B	B	B	B	A	B	B	B	B	B	A	B	A	A	B	B	A	A	A	B	A	A	A	B	B	B	NA	NA
497	-3.4144162029529	A	B	A	B	B	B	A	B	B	B	A	B	A	A	A	B	B	B	A	A	B	B	B	B	A	B	B	B	B	B	A	B	A	A	B	B	A	A	A	A	A	A	B	B	B	B	B	B
498	-4.00800367184016	A	B	A	B	B	B	A	B	A	B	B	B	A	A	B	B	B	B	A	B	B	B	B	B	A	B	B	B	B	B	A	B	A	A	B	B	A	A	A	B	A	A	A	B	B	B	A	B
499	-3.07103467505415	A	B	A	B	A	B	A	A	A	B	A	B	A	A	B	B	B	B	A	B	B	B	B	B	A	B	B	B	B	B	A	B	A	A	B	B	A	A	A	B	A	A	A	B	B	B	NA	NA
501	-2.80617997398389	A	B	A	B	B	B	A	B	B	B	A	B	A	A	A	B	B	B	A	A	B	B	B	B	A	B	B	B	B	B	A	B	A	A	A	B	A	A	A	B	A	A	A	B	B	B	A	B
502	-2.76978746349627	A	B	A	B	A	B	A	A	B	B	B	B	A	B	A	A	A	B	A	B	A	B	A	A	A	A	A	A	B	B	B	B	A	B	A	A	A	B	A	B	A	A	B	B	B	B	NA	NA
503	-3.96341001568023	A	B	A	B	B	B	A	B	A	B	A	B	A	A	B	B	B	B	A	B	B	B	B	B	A	B	B	B	B	B	A	B	A	A	B	B	A	A	A	B	A	A	A	B	B	B	NA	NA
505	-2.4335972925483	A	A	A	A	A	B	A	B	B	B	A	A	A	B	A	B	A	B	A	B	A	B	A	B	A	A	A	B	A	B	B	B	A	B	A	B	A	B	B	B	A	B	A	B	A	B	NA	NA
506	-2.9241500125137	A	B	A	B	B	B	A	B	A	B	A	B	A	A	B	B	B	B	A	B	B	B	B	B	A	B	B	B	B	B	A	B	A	A	B	B	A	A	A	B	A	A	A	B	B	B	A	A
507	-2.63677437029641	A	A	A	A	A	B	A	B	B	B	A	A	A	B	A	B	A	B	A	B	A	B	A	B	A	A	A	B	A	B	B	B	A	B	A	B	A	B	B	B	A	B	A	B	A	B	A	A
508	-2.23124652395674	A	B	A	B	B	B	A	B	A	B	B	B	A	A	B	B	B	B	A	B	B	B	B	B	A	B	B	B	B	B	A	B	A	A	B	B	A	A	A	B	A	A	A	B	B	B	NA	NA
509	-3.75724415102197	A	B	A	B	B	B	A	B	A	B	B	B	A	A	B	B	B	B	A	B	B	B	B	B	A	A	A	B	A	B	B	B	A	B	A	B	A	B	B	B	A	B	A	B	A	B	NA	NA
510	-2.79934054945358	A	B	A	B	B	B	A	B	A	B	A	B	A	A	B	B	B	B	A	B	B	B	B	B	A	B	B	B	B	B	A	B	A	A	B	B	A	A	A	B	A	A	A	B	B	B	NA	NA
511	-3.13648274960082	A	B	A	B	B	B	A	B	A	B	A	B	A	A	B	B	B	B	A	B	B	B	B	B	A	B	B	B	B	B	A	B	A	A	B	B	A	A	A	B	A	A	A	B	B	B	NA	NA
513	-3.85491302230785	A	B	A	B	B	B	A	B	A	B	A	B	A	A	B	B	B	B	A	B	B	B	B	B	A	B	B	B	B	B	A	B	A	A	B	B	A	A	A	B	A	A	A	B	B	B	NA	NA
514	-2.44376902419843	B	B	B	B	B	B	A	A	B	B	B	B	A	A	A	A	B	B	A	A	B	B	A	A	A	A	A	A	B	B	B	B	A	A	A	A	A	A	B	B	A	A	A	A	B	B	NA	NA
515	-2.63447727016073	B	B	B	B	B	B	A	A	B	B	B	B	A	A	A	A	B	B	A	A	B	B	A	A	A	A	A	A	B	B	B	B	A	A	A	A	A	A	B	B	A	A	A	A	B	B	NA	NA
516	-3.2291697025391	A	B	A	B	A	B	A	A	B	B	B	B	A	A	A	B	B	B	A	B	B	B	A	B	A	B	A	B	B	B	A	B	A	A	A	B	A	A	A	B	A	A	A	B	B	B	A	B
518	-1.85739532384286	A	B	A	B	A	B	A	A	A	B	A	B	A	B	A	B	A	B	B	B	A	B	A	B	A	B	A	B	A	B	A	B	A	B	A	A	B	B	B	B	B	B	B	B	A	A	NA	NA
519	-2.72531752210403	A	B	A	B	A	B	A	A	A	B	A	B	A	B	A	B	A	B	B	B	A	B	A	B	A	B	A	B	A	B	A	B	A	B	A	A	B	B	B	B	A	B	A	B	A	B	NA	NA
521	-4.13142617214745	B	B	B	B	B	B	A	A	A	A	B	B	A	A	B	B	B	B	B	B	B	B	B	B	B	B	B	B	B	B	A	A	A	A	B	B	A	A	A	A	A	A	B	B	B	B	A	B
523	-3.79393000677268	A	B	A	B	A	B	A	A	A	B	B	B	A	A	B	B	B	B	B	B	B	B	B	B	B	B	B	B	B	B	A	A	A	A	B	B	A	A	A	B	A	A	B	B	B	B	NA	NA
524	-2.79153470845043	A	B	A	B	A	B	A	A	A	B	B	B	A	A	B	B	B	B	B	B	B	B	B	B	B	B	B	B	B	B	A	A	A	A	B	B	A	A	A	A	A	A	B	B	B	B	B	B
530	-3.52035250408332	A	B	A	B	A	B	A	A	A	B	B	B	A	A	B	B	B	B	B	B	B	B	B	B	B	B	B	B	B	B	A	A	A	A	B	B	A	A	A	A	A	A	B	B	B	B	B	B
531	-4.20352241682258	A	A	A	A	A	A	A	A	B	B	A	A	B	B	A	A	A	A	B	B	A	A	A	A	A	A	A	A	A	A	B	B	B	B	A	A	B	B	B	B	B	B	B	B	A	A	A	B
532	-2.93390889207743	A	A	A	A	A	B	A	B	B	B	A	B	A	B	A	A	A	B	A	B	A	B	A	A	A	A	A	A	A	B	B	B	A	B	A	A	A	B	B	B	NA	NA	A	B	A	B	A	A
533	-3.43376983392487	A	B	A	B	A	B	A	A	A	B	A	B	A	B	A	B	A	B	B	B	A	B	A	B	A	B	A	B	A	B	A	B	A	B	A	B	A	B	B	B	A	B	A	B	A	B	A	B
534	-4.28923209592276	A	A	A	A	A	B	A	B	B	B	A	B	A	B	A	A	A	B	A	B	A	B	A	A	A	A	A	A	A	B	B	B	A	B	A	A	A	B	B	B	NA	NA	A	B	A	B	A	A
536	-2.55717897832392	NA	NA	B	B	NA	NA	A	A	A	A	B	B	A	A	A	B	B	B	A	B	B	B	A	B	A	B	A	B	A	B	A	B	A	A	A	B	A	A	A	B	NA	NA	A	B	B	B	NA	NA
537	-2.89258151895408	A	B	A	B	A	B	A	A	A	B	A	B	A	B	A	B	A	B	B	B	A	B	A	B	A	B	A	B	A	B	A	B	A	B	A	B	A	B	A	B	A	B	B	B	A	B	A	B
539	-3.41713940972733	A	B	A	B	A	B	A	A	A	B	A	B	A	B	A	B	A	B	B	B	A	B	A	B	A	B	A	B	A	B	A	B	A	B	A	B	A	B	A	B	A	B	B	B	A	B	A	B
540	-3.94389004824847	B	B	B	B	B	B	A	A	A	B	B	B	A	A	A	A	B	B	A	A	B	B	A	A	A	A	A	A	B	B	B	B	A	A	A	A	A	A	B	B	A	A	A	A	B	B	A	A
541	-4.14909589106797	A	B	A	B	A	B	A	A	A	B	A	B	A	B	A	B	A	B	B	B	A	B	A	B	A	B	A	B	A	B	A	B	A	B	A	B	A	B	B	B	NA	NA	A	B	A	B	A	A
543	-3.01078439002178	A	A	A	A	A	B	A	B	B	B	A	A	A	B	A	B	A	B	A	B	A	B	A	B	A	A	A	B	A	B	B	B	A	B	A	B	A	B	A	B	A	A	A	B	B	B	A	B
545	-2.72672720902657	A	A	A	A	A	B	A	B	B	B	A	A	A	B	A	B	A	B	A	B	A	B	A	B	A	A	A	B	A	B	B	B	A	B	A	B	A	B	NA	NA	A	A	A	B	B	B	A	B
546	-2.92556990954338	A	B	A	B	B	B	A	B	A	B	A	B	A	A	B	B	B	B	A	B	B	B	B	B	A	B	B	B	B	B	A	B	A	A	B	B	A	A	NA	NA	A	A	A	B	B	B	A	B
547	-2.52955867302116	A	A	A	A	A	B	A	B	B	B	A	A	A	B	A	B	A	B	A	B	A	B	A	B	A	A	A	B	A	B	B	B	A	B	A	B	A	B	A	B	A	A	A	B	B	B	A	B
549	-4.29194575017007	B	B	B	B	B	B	A	A	A	A	B	B	A	A	A	B	B	B	A	B	B	B	A	B	A	B	A	B	B	B	A	B	A	A	A	B	A	A	A	B	A	A	A	B	B	B	A	B
550	-4.22814360759774	B	B	B	B	B	B	A	A	A	B	B	B	A	A	A	A	B	B	A	A	B	B	A	A	A	A	A	A	B	B	B	B	A	A	A	A	A	A	B	B	A	A	A	A	B	B	A	A
551	-2.65445158589089	A	A	A	A	A	B	A	B	B	B	A	A	A	B	A	B	A	B	A	B	A	B	A	B	A	A	A	B	A	B	B	B	A	B	A	B	A	B	A	B	A	A	A	B	B	B	A	B
552	-2.49907583060771	A	A	A	A	A	B	A	B	B	B	A	A	A	B	A	B	A	B	A	B	A	B	A	B	A	A	A	B	A	B	B	B	A	B	A	B	A	B	A	B	A	A	A	B	B	B	A	B
553	-2.78915749191144	A	A	A	A	A	A	A	A	B	B	A	A	B	B	A	A	A	A	B	B	A	A	A	A	A	A	A	A	A	A	B	B	B	B	A	A	B	B	A	B	A	B	B	B	A	B	A	B
554	-2.81387738474547	A	A	A	A	A	B	A	B	B	B	A	A	A	B	A	B	A	B	A	B	A	B	A	B	A	A	A	B	A	B	B	B	A	B	A	B	A	B	A	B	A	A	A	B	B	B	A	B
555	-3.44216608578472	A	A	A	A	B	B	B	B	B	B	A	A	A	A	B	B	B	B	A	A	B	B	B	B	A	A	B	B	B	B	B	B	A	A	B	B	A	A	B	B	A	A	A	A	B	B	A	A
556	-3.82229887126237	B	B	B	B	B	B	A	A	A	B	B	B	A	A	B	B	B	B	A	B	B	B	B	B	A	B	B	B	B	B	A	B	A	A	B	B	A	A	A	A	A	A	B	B	B	B	A	B
557	-3.90113125135537	A	B	A	B	B	B	A	B	B	B	A	B	A	A	A	B	B	B	A	A	B	B	B	B	A	A	B	B	B	B	B	B	A	A	B	B	A	A	A	B	A	A	A	B	B	B	B	B
558	-4.02391060635092	A	B	A	B	B	B	A	B	B	B	A	B	A	A	B	B	B	B	A	A	B	B	B	B	A	A	B	B	B	B	B	B	A	A	B	B	A	A	A	B	A	A	A	B	B	B	B	B
559	-4.22696059353245	B	B	B	B	B	B	A	A	B	B	B	B	A	A	A	B	B	B	A	A	B	B	B	B	A	A	B	B	B	B	B	B	A	A	B	B	A	A	A	B	A	A	A	B	B	B	B	B
560	-2.47163680005755	B	B	B	B	B	B	A	A	B	B	B	B	A	A	A	B	B	B	A	A	B	B	A	B	A	A	A	B	B	B	B	B	A	A	A	B	A	A	NA	NA	A	A	A	B	B	B	A	B
561	-4.03630944372444	B	B	B	B	B	B	A	A	B	B	B	B	A	A	A	A	B	B	A	A	B	B	A	B	A	A	A	B	B	B	B	B	A	A	A	B	A	A	A	B	A	A	A	B	B	B	A	B
562	-3.21993363755291	B	B	B	B	B	B	A	A	B	B	B	B	A	A	A	B	B	B	A	A	B	B	A	B	A	A	A	B	B	B	B	B	A	A	A	B	A	A	A	B	A	A	A	B	B	B	A	B
563	-3.38845645270027	B	B	B	B	B	B	A	A	A	B	B	B	A	A	A	B	B	B	A	B	B	B	B	B	A	B	B	B	B	B	A	B	A	A	B	B	A	A	A	B	A	A	A	B	B	B	A	A
564	-3.24216858997367	A	B	A	B	B	B	A	B	B	B	A	B	A	A	B	B	B	B	A	A	B	B	B	B	A	A	B	B	B	B	B	B	A	A	B	B	A	A	A	B	A	A	A	B	B	B	B	B
565	-2.62347081270921	B	B	B	B	B	B	A	A	A	B	B	B	A	A	A	B	B	B	A	B	B	B	B	B	A	B	B	B	B	B	A	B	A	A	B	B	A	A	A	B	A	A	A	B	B	B	A	A
566	-3.04430451917591	B	B	B	B	B	B	A	A	A	B	B	B	A	B	A	B	A	B	A	B	A	B	A	B	A	A	A	B	A	B	B	B	A	B	A	B	A	B	B	B	A	B	A	B	A	B	A	A
590	-2.72007657276814	A	B	A	B	A	B	A	A	B	B	A	B	A	B	A	A	A	B	A	B	A	B	A	A	A	A	A	A	A	B	B	B	A	B	A	A	A	B	B	B	A	B	A	B	A	B	A	A
591	-2.31679054302252	A	B	A	B	A	B	A	A	B	B	A	B	A	B	A	A	A	B	A	B	A	B	A	A	A	A	A	A	A	B	A	B	A	B	A	A	A	B	NA	NA	A	B	A	B	A	B	A	A
592	-2.58038822976221	A	A	A	A	A	B	A	B	B	B	A	A	A	B	A	B	NA	NA	A	B	A	B	A	B	A	A	A	B	A	B	B	B	A	B	A	B	A	B	B	B	A	B	A	B	A	B	A	A
593	-3.79782131136402	A	A	A	A	A	B	A	B	B	B	A	A	A	B	A	B	A	B	A	B	A	B	A	B	A	A	A	B	A	B	B	B	A	B	A	B	A	B	B	B	A	B	A	B	A	B	A	A
594	-2.05783681410163	A	B	A	B	A	B	A	A	B	B	B	B	A	B	A	A	A	B	A	B	A	B	A	B	A	A	A	B	A	B	B	B	A	B	A	B	A	B	B	B	A	B	A	B	A	B	A	A
595	-3.26560387658504	A	B	A	B	A	B	A	A	A	B	A	B	A	B	A	B	A	B	B	B	A	B	A	B	A	B	A	B	A	B	A	B	A	B	A	B	A	B	A	B	A	B	B	B	A	B	A	A
596	-2.03952427630594	A	A	A	A	A	B	A	B	B	B	A	A	B	B	A	A	A	A	A	B	A	B	A	A	A	A	A	A	A	B	B	B	A	B	A	A	A	B	B	B	NA	NA	A	B	A	B	A	A
597	-2.39284345165266	A	A	A	A	A	A	A	A	B	B	A	A	B	B	A	A	A	A	A	B	B	B	A	B	A	B	NA	NA	B	B	A	B	A	A	A	B	A	A	B	B	NA	NA	A	B	A	B	A	A
598	-2.14907908541512	A	A	A	A	A	B	A	B	B	B	A	A	B	B	A	A	A	A	A	B	A	B	A	A	A	A	A	A	A	B	B	B	A	B	A	A	A	B	B	B	NA	NA	A	B	A	B	A	A
599	-1.93273504991825	B	B	B	B	B	B	A	A	A	A	B	B	A	A	B	B	B	B	B	B	B	B	B	B	B	B	B	B	B	B	A	A	A	A	A	B	B	B	B	B	B	B	B	B	A	A	A	A
600	-2.3941232089977	A	B	A	B	A	B	A	A	A	B	A	B	A	B	A	B	A	B	B	B	A	B	A	B	A	B	A	B	A	B	A	B	A	B	A	A	B	B	B	B	B	B	B	B	A	A	A	A
601	-3.09783552104484	A	B	A	B	B	B	A	B	A	B	A	B	A	B	A	A	A	A	A	B	A	B	A	A	A	A	A	A	A	B	B	B	A	B	A	A	A	B	B	B	NA	NA	A	B	A	B	A	A
603	-2.70196629857994	A	B	A	B	A	B	A	A	A	B	A	B	A	B	A	B	A	B	B	B	A	B	A	B	A	B	A	B	A	B	A	B	A	B	A	A	B	B	B	B	B	B	B	B	A	A	A	A
604	-2.65160102961876	A	A	A	A	A	B	A	B	B	B	A	A	B	B	A	A	A	A	A	B	A	B	A	A	A	A	A	A	A	B	B	B	A	B	A	A	A	B	B	B	NA	NA	A	B	A	B	A	A
605	-2.2639586842884	B	B	B	B	B	B	A	A	A	A	B	B	A	A	B	B	B	B	B	B	B	B	B	B	B	B	B	B	B	B	A	A	A	A	A	B	A	B	B	B	B	B	B	B	A	A	A	A
606	-2.95077039598922	B	B	B	B	B	B	A	A	A	A	B	B	A	A	B	B	B	B	B	B	B	B	A	B	A	B	A	B	A	B	A	B	A	B	A	A	B	B	B	B	B	B	B	B	A	A	A	A
608	-2.75549372841512	A	A	A	A	A	A	A	A	B	B	A	A	B	B	A	A	A	A	A	B	A	B	A	A	A	A	A	A	A	B	B	B	A	B	A	A	A	B	B	B	NA	NA	A	B	A	B	A	A
610	-2.69868037812862	A	B	A	B	B	B	A	B	B	B	A	B	A	A	A	A	B	B	A	A	B	B	A	A	A	A	A	A	A	B	B	B	A	B	A	A	A	B	B	B	NA	NA	A	B	A	B	A	A
611	-2.26412885711472	A	B	A	B	B	B	A	B	B	B	A	B	A	A	A	A	A	B	A	B	A	B	A	A	A	A	A	A	A	B	B	B	A	B	A	A	A	B	B	B	NA	NA	A	B	A	B	A	A
612	-2.13546996749618	B	B	B	B	B	B	A	A	A	B	B	B	A	A	A	B	B	B	A	B	B	B	A	B	A	B	A	B	A	B	A	B	A	B	A	B	A	B	A	B	A	B	B	B	A	B	A	B
615	-3.12237973206911	A	A	A	A	A	B	A	B	B	B	A	A	A	B	A	A	A	B	A	B	A	B	A	A	A	A	A	A	A	B	A	B	A	B	A	A	A	B	NA	NA	NA	NA	A	B	A	B	A	A
616	-3.85636632365925	A	B	A	B	A	B	A	A	B	B	A	B	A	B	A	A	A	B	A	B	A	B	A	A	A	A	A	A	B	B	A	B	A	A	A	A	A	A	NA	NA	NA	NA	A	A	B	B	A	A
618	-4.08621741569334	A	B	A	B	A	B	A	A	A	B	A	B	A	B	A	B	A	B	B	B	A	B	A	B	A	A	A	B	B	B	B	B	A	A	A	B	A	A	B	B	A	A	A	A	B	B	A	A
619	-4.08393240163863	A	B	A	B	A	B	A	A	A	B	A	B	A	B	A	B	A	B	B	B	A	B	A	B	A	A	A	B	B	B	B	B	A	A	A	B	A	A	B	B	A	A	A	A	B	B	A	A
623	-2.91229798877877	A	B	A	B	A	B	A	A	A	B	A	B	A	B	A	B	A	B	B	B	A	B	A	B	A	B	A	B	A	B	A	B	A	B	A	B	A	B	A	B	A	B	B	B	A	B	NA	NA
624	-2.70274376724302	B	B	B	B	B	B	A	A	A	B	B	B	A	A	A	B	B	B	A	B	B	B	A	B	A	B	A	B	B	B	A	B	A	A	A	B	A	A	A	B	A	A	A	B	B	B	A	B
625	-2.66048601578497	B	B	B	B	B	B	A	A	A	B	B	B	A	B	A	B	A	B	B	B	A	B	A	B	A	B	A	B	A	B	A	B	A	B	A	B	A	B	A	B	A	B	B	B	A	B	A	B
626	-3.57065967002153	B	B	B	B	B	B	A	A	A	B	B	B	A	A	A	B	B	B	A	B	A	B	A	B	A	B	A	A	B	B	A	B	A	A	A	B	A	A	A	B	A	A	A	B	B	B	A	B
627	-3.29047981333067	A	B	A	B	A	B	A	A	B	B	A	B	A	B	A	A	A	B	A	B	A	B	A	A	A	A	A	A	B	B	B	B	A	A	A	A	A	A	B	B	A	B	A	A	B	B	A	A
629	-2.65204266203047	A	B	A	B	A	B	A	A	A	B	A	B	A	B	A	B	A	B	B	B	A	B	A	B	A	B	A	B	B	B	A	B	A	A	A	B	A	A	B	B	A	A	A	A	B	B	A	A
630	-2.84582126163335	A	B	A	B	A	B	A	A	A	B	A	B	A	B	A	B	A	B	B	B	A	B	A	B	A	B	A	B	B	B	A	B	A	A	A	B	A	A	B	B	A	A	A	A	B	B	A	A
635	-3.075425293236	A	A	A	A	A	A	A	A	B	B	A	A	B	B	A	A	A	A	B	B	A	A	A	A	A	A	A	A	A	A	B	B	B	B	A	A	B	B	B	B	B	B	B	B	A	A	A	A
636	-3.66105508485338	A	A	A	A	A	A	A	A	A	B	A	A	B	B	A	A	A	A	B	B	A	A	A	A	A	A	A	A	A	A	B	B	B	B	A	A	B	B	B	B	B	B	B	B	A	B	NA	NA
637	-2.68991901814868	A	B	A	B	A	B	A	A	A	B	A	B	A	B	A	B	A	B	B	B	A	B	A	B	A	B	A	B	A	B	A	B	A	B	A	B	A	B	A	B	A	B	B	B	A	B	A	B
638	-3.57379958221574	A	B	A	B	A	B	A	A	A	B	A	B	A	B	A	B	A	B	B	B	A	B	A	B	A	B	A	B	A	B	A	B	A	B	A	B	A	B	A	B	A	B	B	B	A	B	A	B
639	-2.67783498868368	A	B	A	B	A	B	A	A	A	B	A	B	A	B	A	B	A	B	B	B	A	B	A	B	A	B	A	B	A	B	A	B	A	B	A	B	A	B	A	B	A	B	B	B	A	B	A	B
640	-2.57377383174988	A	B	A	B	A	B	A	A	A	B	A	B	A	B	A	B	A	B	B	B	A	B	A	B	A	B	A	B	A	B	A	B	A	B	A	B	A	B	A	B	A	B	B	B	A	B	A	B
641	-2.68982662489615	A	A	A	A	A	A	A	A	B	B	A	A	B	B	A	A	A	A	B	B	A	A	A	A	A	A	A	A	A	A	B	B	B	B	A	A	B	B	B	B	B	B	B	B	A	A	A	A
642	-2.48189030865936	A	B	A	B	B	B	A	B	B	B	A	B	A	A	A	B	B	B	A	A	B	B	A	B	A	A	A	B	B	B	B	B	A	A	A	B	A	A	B	B	A	A	A	A	B	B	A	A
647	-3.59383966108127	A	A	A	A	A	A	A	A	B	B	A	A	B	B	A	A	A	A	B	B	A	A	A	A	A	A	A	A	A	A	B	B	B	B	A	A	B	B	B	B	B	B	B	B	A	A	A	A
648	-3.52400644555737	A	B	A	A	A	A	A	A	B	B	A	A	B	B	A	A	A	A	B	B	A	B	A	A	A	A	A	B	A	A	B	B	B	B	A	A	B	B	B	B	B	B	B	B	A	A	A	A
649	-2.6938525220001	A	B	A	B	B	B	A	B	A	B	A	B	A	A	B	B	B	B	A	B	B	B	B	B	A	B	A	B	B	B	A	B	A	A	A	B	A	A	A	B	A	A	A	B	B	B	A	B
650	-3.40773072802634	A	B	A	B	B	B	A	B	B	B	A	B	A	A	A	B	B	B	A	A	A	B	A	B	A	A	A	B	B	B	B	B	A	A	A	B	A	A	B	B	A	A	A	A	B	B	A	A
651	-3.61668552089551	A	B	A	B	B	B	A	B	B	B	A	B	A	A	A	B	B	B	A	A	B	B	A	B	A	A	A	B	B	B	B	B	A	A	A	B	A	A	B	B	A	A	A	A	B	B	A	A
652	-3.2045721372849	A	B	A	B	A	B	A	A	A	B	A	B	A	B	A	B	A	B	B	B	A	B	A	B	A	B	A	B	A	B	A	B	A	B	A	B	A	B	B	B	B	B	A	B	A	B	A	A
653	-2.80827850958277	A	B	A	B	A	B	A	A	A	B	A	B	A	B	A	B	A	B	B	B	A	B	A	B	A	B	A	B	A	B	A	B	A	B	A	B	A	B	B	B	B	B	A	B	A	B	A	A
654	-4.00432137378264	B	B	B	B	B	B	A	A	B	B	B	B	A	A	A	A	B	B	A	A	B	B	A	A	A	A	A	A	B	B	B	B	A	A	A	A	A	A	B	B	A	B	A	A	B	B	A	A
655	-3.93861978150268	A	B	A	B	A	B	A	A	A	B	A	B	A	B	A	B	A	B	B	B	A	B	A	B	A	B	A	B	A	B	A	B	A	B	A	B	A	B	A	B	A	B	B	B	A	B	A	B
656	-4.11427729656159	B	B	B	B	B	B	A	A	A	B	B	B	A	A	A	B	B	B	A	B	B	B	A	B	A	B	A	B	B	B	A	B	A	A	A	B	A	A	A	B	A	A	A	B	B	B	A	B
659	-4.02085828191832	B	B	B	B	B	B	A	A	B	B	B	B	A	A	A	A	B	B	A	A	B	B	A	A	A	A	A	B	B	B	B	B	A	A	A	A	A	A	B	B	B	B	A	B	A	B	A	A
660	-4.13455957742262	A	B	A	B	A	B	A	A	B	B	A	B	A	B	A	A	A	B	A	B	A	B	A	A	A	A	A	A	A	B	B	B	A	B	A	A	A	B	B	B	B	B	B	B	A	A	A	A
661	-4.26297287880537	A	B	A	B	A	B	A	A	B	B	A	B	A	A	A	A	B	B	A	A	B	B	A	A	A	A	A	A	B	B	B	B	A	A	A	B	A	A	B	B	A	A	A	A	B	B	A	A
662	-3.85436677804087	A	B	A	B	B	B	A	B	A	B	B	B	A	A	B	B	B	B	A	A	B	B	B	B	A	A	A	B	B	B	B	B	A	A	A	B	A	A	B	B	A	A	A	A	B	B	A	A
663	-4.1197835861617	B	B	B	B	B	B	A	A	A	B	B	B	A	A	B	B	B	B	A	A	B	B	A	B	A	A	B	B	B	B	B	B	A	A	B	B	A	A	B	B	A	A	A	A	B	B	A	A
665	-2.94857595864293	B	B	B	B	B	B	A	A	B	B	B	B	A	A	A	A	B	B	A	A	B	B	A	A	A	A	A	A	B	B	B	B	A	A	A	A	A	B	B	B	B	B	B	B	A	A	A	A
671	-4.17394343728438	A	A	A	A	A	A	A	A	A	B	A	A	B	B	A	A	A	A	B	B	A	B	A	A	A	A	A	B	A	A	B	B	B	B	A	B	A	B	A	B	A	A	A	B	B	B	A	B
672	-4.13257984765974	A	A	A	A	A	B	A	B	B	B	A	A	A	B	A	A	A	A	B	B	A	A	A	A	A	A	A	A	A	A	B	B	B	B	A	B	A	B	A	B	A	A	A	B	B	B	NA	NA
673	-4.15350998930084	B	B	B	B	B	B	A	A	A	A	B	B	A	A	B	B	B	B	B	B	B	B	B	B	B	B	A	B	B	B	A	A	A	A	A	B	A	A	A	A	A	A	B	B	A	B	A	B
675	-4.33219599532464	B	B	B	B	B	B	A	A	A	A	B	B	A	A	B	B	B	B	B	B	B	B	B	B	B	B	B	B	B	B	A	A	A	A	B	B	A	A	A	A	A	A	B	B	A	B	A	B
676	-4.32895013206978	A	B	A	B	A	B	A	A	A	B	A	B	A	B	A	B	A	B	B	B	A	B	A	B	A	B	A	B	A	B	A	B	A	A	B	B	A	A	A	B	A	A	A	A	B	B	A	A
677	-4.04253613672214	A	A	A	A	B	B	B	B	B	B	A	A	A	A	B	B	B	B	A	A	B	B	B	B	B	B	B	B	B	B	A	A	A	A	B	B	A	A	A	A	A	A	B	B	A	B	A	B
678	-4.36040405472994	B	B	B	B	B	B	A	A	A	A	B	B	A	A	B	B	B	B	B	B	B	B	B	B	B	B	B	B	B	B	A	A	A	A	B	B	A	A	A	A	A	A	B	B	A	B	A	B
679	-4.43974310553999	A	B	A	B	B	B	A	B	A	B	A	B	A	A	B	B	B	B	A	B	B	B	B	B	A	B	B	B	B	B	A	B	A	A	B	B	A	A	A	B	A	A	A	B	A	B	A	A
681	-3.97081161087252	A	A	A	A	B	B	B	B	B	B	A	A	A	A	B	B	B	B	A	A	B	B	B	B	A	A	B	B	B	B	B	B	A	A	B	B	A	A	B	B	A	A	A	A	B	B	A	A
682	-2.89514618937599	A	B	A	B	B	B	A	B	A	B	A	B	A	A	B	B	B	B	A	B	B	B	B	B	A	B	B	B	B	B	A	B	A	A	B	B	A	A	A	B	A	A	A	B	B	B	A	B
683	-4.01258416391415	B	B	B	B	B	B	A	A	B	B	B	B	A	A	A	A	B	B	A	A	B	B	A	A	A	A	A	A	B	B	B	B	A	A	A	A	A	A	B	B	A	A	NA	NA	B	B	A	A
684	-3.92788341033071	A	B	A	B	B	B	A	B	A	B	A	B	A	A	B	B	B	B	A	B	B	B	B	B	A	B	B	B	B	B	A	B	A	A	B	B	A	A	A	A	A	A	B	B	B	B	NA	NA
685	-4.03702787975578	A	B	A	B	B	B	A	B	A	B	A	B	A	A	B	B	B	B	A	B	B	B	B	B	B	B	NA	NA	B	B	A	A	A	A	B	B	A	A	A	A	A	A	B	B	B	B	A	B
686	-4.12129715282495	B	B	B	B	B	B	A	A	A	B	B	B	A	A	A	B	B	B	A	B	B	B	A	B	A	B	A	B	B	B	A	B	A	A	A	B	A	A	B	B	A	A	A	A	B	B	A	A
687	-4.32514606849075	B	B	B	B	B	B	A	A	A	B	B	B	A	A	A	B	B	B	A	B	B	B	A	B	A	B	A	B	B	B	A	B	A	A	A	B	A	A	B	B	A	A	A	A	B	B	A	A
688	-4.06766588197425	A	B	A	B	B	B	NA	NA	A	B	A	B	A	A	NA	NA	B	B	A	B	B	B	B	B	NA	NA	NA	NA	A	B	A	B	A	A	B	B	A	A	NA	NA	NA	NA	B	B	B	B	NA	NA
689	-2.91451944877273	A	B	A	B	B	B	A	B	A	B	A	B	A	A	A	B	B	B	A	B	B	B	A	A	A	A	A	A	B	B	B	B	A	A	A	A	A	A	B	B	A	A	A	A	B	B	A	A
690	-3.96037563141016	A	B	A	B	B	B	A	B	B	B	A	B	A	A	A	B	B	B	A	A	B	B	A	B	A	A	A	B	B	B	B	B	A	A	A	B	A	A	B	B	A	A	A	A	B	B	A	A
691	-4.06959410517755	A	B	A	B	B	B	A	B	A	B	B	B	A	A	B	B	B	B	A	B	B	B	B	B	A	B	B	B	B	B	A	B	A	A	B	B	A	A	A	A	A	A	B	B	B	B	A	B
692	-4.15075643986031	A	A	A	A	A	B	A	B	B	B	A	A	A	B	A	B	A	B	A	B	A	B	A	B	A	A	A	B	A	B	B	B	A	B	A	B	A	B	A	B	A	B	A	B	B	B	A	B
694	-4.05169264179804	B	B	B	B	B	B	A	A	A	B	B	B	A	A	A	B	B	B	A	A	B	B	A	A	A	A	A	A	B	B	B	B	A	A	A	A	A	A	B	B	A	A	A	A	B	B	A	A
695	-4.14550717140966	A	B	A	B	B	B	A	B	A	B	A	B	A	A	A	B	B	B	A	A	B	B	A	B	A	A	A	B	B	B	B	B	A	A	A	B	A	A	B	B	A	A	A	A	B	B	A	A
696	-4.17770960608318	A	B	A	B	B	B	A	B	A	B	A	B	A	A	B	B	B	B	A	B	B	B	A	B	A	A	A	B	B	B	B	B	A	A	A	B	A	A	B	B	A	A	A	A	B	B	A	A
697	-4.07195561030298	B	B	B	B	B	B	A	A	B	B	B	B	A	A	A	A	B	B	A	A	B	B	A	A	A	A	A	A	B	B	B	B	A	A	A	A	A	A	B	B	A	A	A	A	B	B	A	A
698	-4.04875245769949	A	B	A	B	B	B	A	B	A	B	A	B	A	A	B	B	B	B	A	B	B	B	B	B	A	B	NA	NA	B	B	A	B	A	A	B	B	A	A	A	B	A	A	A	B	B	B	A	B
699	-4.09300119668475	A	B	A	B	B	B	A	B	A	B	B	B	A	A	B	B	B	B	A	B	B	B	B	B	A	B	B	B	B	B	A	B	A	A	B	B	A	A	A	B	A	A	A	B	B	B	A	B
700	-3.9923767597988	A	B	A	B	B	B	A	B	A	B	A	B	A	A	B	B	B	B	A	B	B	B	B	B	A	B	B	B	B	B	A	B	A	A	B	B	A	A	A	B	A	A	A	B	B	B	A	B
701	-4.19617618503997	A	A	A	A	A	B	A	B	B	B	A	A	A	B	A	B	A	B	A	B	A	B	A	B	A	A	A	B	A	B	B	B	A	B	A	B	A	B	B	B	A	A	A	A	B	B	A	A
[truncated: 2,352 more columns]
