# Supplementary material for: Genome-wide mapping of gene–microbiota interactions in susceptibility to autoimmune skin blistering
Source: Nat Commun. 2013 Sep 17;4:2462. doi: 10.1038/ncomms3462 (PMC3778513; doi:10.1038/ncomms3462)
Supplement: Supplementary Dataset 6 — All mouse genotype, phenotype and Happy input files [file ncomms3462-s7.zip › Supplementary_Data_6/Happy_input_genus_to_phylum_traits/happy_input_phylum_genus_Root_Bacteria_Firmicutes_Bacilli_Bacillales_Bacillaceae_Geobacillus.txt]

334	-2.98557615338205	A	A	A	A	A	A	A	A	B	B	A	A	B	B	A	A	A	A	B	B	A	A	A	A	A	A	A	A	A	A	B	B	B	B	A	A	B	B	B	B	B	B	B	B	A	A	A	A
335	-3.13767053723675	A	A	A	A	A	A	A	A	B	B	A	B	A	B	A	A	A	B	A	B	A	B	A	A	A	A	A	A	A	B	B	B	A	B	A	A	A	B	A	B	A	B	B	B	A	B	A	B
336	-3.90794852161227	A	A	A	A	A	B	A	B	B	B	A	A	A	B	A	B	A	B	A	B	A	B	A	B	A	A	A	B	A	B	B	B	A	B	A	B	A	B	B	B	A	B	A	B	A	B	A	A
338	-4.08813608870055	A	B	A	B	B	B	A	B	B	B	A	B	A	A	A	B	B	B	A	A	B	B	A	B	A	A	A	B	B	B	B	B	A	A	A	B	A	A	B	B	A	A	A	B	B	B	A	B
339	-4.01686627082897	B	B	B	B	B	B	A	A	A	B	B	B	A	A	A	B	B	B	A	B	B	B	A	B	A	B	A	B	B	B	A	B	A	A	A	B	A	A	A	B	A	A	A	B	B	B	B	B
340	-3.9971241556592	A	B	A	B	B	B	A	B	B	B	A	B	A	A	A	B	B	B	A	A	B	B	A	B	A	A	A	B	B	B	B	B	A	A	A	B	A	A	B	B	A	A	A	B	B	B	A	B
342	-4.10414555055401	B	B	B	B	B	B	A	A	B	B	B	B	A	A	A	A	B	B	A	A	B	B	A	A	A	A	A	A	B	B	B	B	A	A	A	A	A	A	B	B	A	A	A	A	B	B	A	A
343	-3.8234742291703	B	B	B	B	B	B	A	A	B	B	B	B	A	A	A	A	B	B	A	A	B	B	A	A	A	A	A	A	B	B	B	B	A	A	A	A	A	A	B	B	A	A	A	A	B	B	A	A
344	-4.05819818787825	B	B	B	B	B	B	A	A	B	B	B	B	A	A	A	A	B	B	A	A	B	B	A	A	A	A	A	A	B	B	B	B	A	A	A	A	A	A	B	B	A	A	A	A	B	B	A	A
345	-3.75830618172531	B	B	B	B	B	B	A	A	B	B	B	B	A	A	A	A	B	B	A	A	B	B	A	A	A	A	A	A	B	B	B	B	A	A	A	A	A	A	B	B	A	A	A	A	B	B	A	A
346	-3.87978378009042	A	B	A	B	A	B	A	A	B	B	A	B	A	B	A	A	A	B	A	B	A	B	A	A	A	A	A	A	A	B	B	B	A	B	A	A	A	B	B	B	NA	NA	A	B	A	B	A	A
347	-3.80441205913771	A	B	A	B	B	B	A	B	A	B	A	B	A	A	B	B	B	B	A	B	B	B	B	B	A	B	B	B	B	B	A	B	A	A	B	B	A	A	A	B	A	A	A	B	B	B	A	B
349	-3.73655584716264	A	B	A	B	B	B	A	B	B	B	A	B	A	A	A	B	B	B	A	A	B	B	A	B	A	A	A	B	B	B	B	B	A	A	A	B	A	A	B	B	A	A	A	A	B	B	A	A
350	-3.89795681000695	B	B	B	B	B	B	A	A	A	B	B	B	A	A	A	B	B	B	A	B	B	B	A	B	A	B	A	B	B	B	A	B	A	A	A	B	A	A	A	B	A	A	A	B	B	B	A	B
351	-3.88649072517248	A	B	A	B	B	B	A	B	B	B	A	B	A	A	A	B	B	B	A	A	B	B	A	B	A	A	A	B	B	B	B	B	A	A	A	B	A	A	B	B	A	A	A	A	B	B	A	A
354	-3.77158748088126	B	B	B	B	B	B	A	A	B	B	B	B	A	A	A	A	B	B	A	A	B	B	A	A	A	A	A	A	B	B	B	B	A	A	A	A	A	A	B	B	A	A	A	A	B	B	A	A
357	-3.92582757462474	B	B	B	B	B	B	A	A	A	B	B	B	A	A	A	B	B	B	A	B	B	B	A	B	A	B	A	B	B	B	A	B	A	A	A	B	A	A	A	B	A	A	A	B	B	B	A	B
358	-3.9029813997975	A	B	A	B	B	B	A	B	A	B	A	B	A	A	B	B	B	B	A	B	B	B	B	B	A	B	B	B	B	B	A	B	A	A	B	B	A	A	A	B	A	A	A	B	B	B	A	B
359	-4.06557971472845	A	B	A	B	B	B	A	B	B	B	A	B	A	A	A	B	B	B	A	A	B	B	A	B	A	A	A	B	B	B	B	B	A	A	A	B	A	A	B	B	A	A	A	A	B	B	A	A
361	-3.85040114799716	A	B	A	B	A	B	A	A	B	B	A	B	A	B	A	A	A	B	A	B	A	B	A	B	A	A	A	B	A	B	B	B	A	B	A	B	A	B	A	B	A	B	B	B	A	B	A	B
362	-3.29655550608822	A	B	A	B	A	B	A	A	B	B	A	B	A	B	A	A	A	B	A	B	A	B	A	B	A	A	A	B	A	B	B	B	A	B	A	B	A	B	A	B	A	B	B	B	A	B	A	B
363	-4.09760432887441	A	B	A	B	B	B	A	B	A	B	A	B	A	A	B	B	B	B	A	B	B	B	B	B	A	B	B	B	B	B	A	B	A	A	A	B	A	B	A	B	A	B	B	B	A	B	A	B
364	-2.86332286012046	A	A	A	A	A	B	A	B	B	B	A	A	A	B	A	B	A	B	A	B	A	B	A	B	A	A	A	B	A	B	B	B	A	B	A	B	A	B	B	B	A	B	A	B	A	B	A	A
365	-4.13621306551302	A	B	A	B	A	B	A	A	B	B	A	B	A	B	A	A	A	B	A	B	A	B	A	B	A	A	A	B	A	B	B	B	A	B	A	B	A	B	A	B	A	B	B	B	A	B	A	B
366	-4.1960655931163	A	B	A	B	B	B	A	B	A	B	A	B	A	A	B	B	B	B	A	B	B	B	B	B	A	B	B	B	B	B	A	B	A	A	A	B	A	B	B	B	A	B	A	B	A	B	A	A
367	-4.09995673424118	A	A	A	A	A	B	A	B	B	B	A	A	A	B	A	B	A	B	A	B	A	B	A	B	A	A	A	B	A	B	B	B	A	B	A	B	A	B	B	B	A	B	A	B	A	B	A	A
368	-4.17055505852121	A	A	A	A	A	B	A	B	B	B	A	A	A	B	A	B	A	B	A	B	A	B	A	B	A	A	A	B	A	B	B	B	A	B	A	B	A	B	B	B	A	B	A	B	A	B	A	A
369	-4.09054019975424	A	B	A	B	A	B	A	A	B	B	A	B	A	B	A	A	A	B	A	B	A	B	A	B	A	A	A	B	A	B	B	B	A	B	A	B	A	B	A	B	A	B	B	B	A	B	A	B
370	-4.05728564441821	B	B	B	B	B	B	A	A	B	B	B	B	A	A	A	A	B	B	A	A	B	B	A	A	A	A	A	A	A	B	B	B	A	B	A	A	A	B	B	B	NA	NA	A	B	A	B	A	A
371	-3.61526599889915	B	B	B	B	B	B	A	A	A	B	B	B	A	A	A	B	B	B	A	B	B	B	A	B	A	B	A	B	B	B	A	B	A	A	A	B	A	A	A	B	A	A	A	B	A	B	A	A
372	-4.01384799587183	B	B	B	B	B	B	A	A	A	B	B	B	A	A	A	B	B	B	A	B	B	B	A	B	A	B	A	B	B	B	A	B	A	A	A	B	A	A	A	B	A	A	A	B	B	B	A	B
375	-3.17936026107084	A	A	A	A	A	B	A	B	B	B	A	A	A	B	A	B	A	B	A	B	A	B	A	B	A	A	A	B	A	B	B	B	A	B	A	B	A	B	B	B	A	B	A	B	A	B	A	B
376	-3.88127050392936	NA	NA	A	B	A	B	A	A	B	B	A	B	A	B	A	B	A	B	A	B	A	B	A	B	A	A	A	B	A	B	B	B	A	B	A	B	A	B	B	B	A	B	B	B	A	B	A	B
377	-3.85709115467351	A	B	A	B	B	B	A	B	A	B	A	B	A	A	B	B	B	B	A	B	B	B	B	B	A	A	B	B	B	B	B	B	A	A	B	B	A	A	A	B	A	A	A	B	B	B	A	B
378	-3.26387267686522	A	B	A	B	B	B	A	B	A	B	A	B	A	A	B	B	B	B	A	B	B	B	B	B	A	A	B	B	B	B	B	B	A	A	B	B	A	A	B	B	A	A	A	A	B	B	A	A
381	-3.7718078789991	A	A	A	A	A	B	A	B	B	B	A	A	A	B	A	B	A	B	A	B	A	B	A	B	A	A	A	B	A	B	B	B	A	B	B	B	A	A	B	B	A	A	A	A	B	B	A	A
383	-3.97634997900327	A	A	A	A	A	B	A	B	B	B	A	A	A	B	A	B	A	B	A	B	A	B	A	B	A	A	A	B	A	B	B	B	A	B	A	B	A	B	B	B	A	A	A	A	B	B	A	A
384	-3.89187183044558	A	B	A	B	B	B	A	B	A	B	B	B	A	A	A	B	B	B	A	B	B	B	A	B	A	B	A	B	B	B	A	B	A	A	A	B	A	A	A	B	A	A	A	B	B	B	A	B
385	-4.04727486738418	A	B	A	B	B	B	A	B	A	B	B	B	A	A	A	B	B	B	A	B	B	B	A	B	A	B	A	B	B	B	A	B	A	A	A	B	A	A	A	B	A	A	A	B	B	B	A	B
386	-3.99738638439731	B	B	B	B	B	B	A	A	A	A	B	B	A	A	B	B	B	B	B	B	B	B	B	B	B	B	B	B	B	B	A	A	A	A	B	B	A	A	A	A	A	A	B	B	B	B	B	B
387	-4.17347764345299	B	B	B	B	B	B	A	A	A	A	B	B	A	A	B	B	B	B	B	B	B	B	B	B	B	B	B	B	B	B	A	A	A	A	B	B	A	A	A	A	A	A	B	B	B	B	B	B
388	-3.95703231634694	A	B	A	B	B	B	A	B	A	B	B	B	A	A	A	B	B	B	A	B	B	B	A	B	A	B	A	B	B	B	A	B	A	A	A	B	A	A	A	B	A	A	A	B	B	B	A	B
390	-3.93490225832231	A	B	A	B	A	B	A	A	B	B	B	B	A	B	A	A	B	B	A	A	B	B	A	B	A	A	A	B	B	B	B	B	A	A	A	B	A	A	B	B	A	A	A	A	B	B	A	A
393	-3.96604782107645	A	A	A	A	B	B	B	B	B	B	A	A	A	A	B	B	B	B	A	A	B	B	A	B	A	A	A	B	B	B	B	B	A	A	A	B	A	A	B	B	A	A	A	A	B	B	A	A
394	-3.68286679566232	A	B	A	B	B	B	A	B	B	B	A	B	A	A	A	B	B	B	A	A	B	B	A	B	A	A	A	B	B	B	B	B	A	A	A	B	A	A	B	B	A	A	A	A	B	B	A	A
395	-3.84584190742176	A	B	A	B	B	B	A	B	B	B	A	B	A	A	A	B	B	B	A	A	B	B	A	B	A	A	A	B	B	B	B	B	A	A	A	B	A	A	B	B	A	A	A	A	B	B	A	A
396	-3.87540856007706	A	B	A	B	A	B	A	A	B	B	A	B	A	B	A	A	A	B	A	B	A	B	A	A	A	A	A	A	A	B	B	B	A	B	A	A	A	B	B	B	NA	NA	A	B	A	B	A	A
397	-3.8637985386805	A	B	A	B	A	B	A	A	B	B	A	B	A	B	A	A	A	B	A	B	A	B	A	A	A	A	A	A	A	B	B	B	A	B	A	A	A	B	B	B	NA	NA	A	B	A	B	A	A
398	-4.05743786821294	A	B	A	B	A	B	A	A	B	B	A	B	A	B	A	A	A	B	A	B	A	B	A	A	A	A	A	A	A	B	B	B	A	B	A	A	A	B	B	B	NA	NA	A	B	A	B	A	A
399	-4.14915750623186	B	B	B	B	B	B	A	A	B	B	B	B	A	A	A	A	B	B	A	A	B	B	A	A	A	A	A	A	B	B	B	B	A	A	A	A	A	A	B	B	A	A	A	A	B	B	A	A
400	-3.5768594297075	B	B	B	B	B	B	A	A	B	B	B	B	A	A	A	A	B	B	A	A	B	B	A	A	A	A	A	A	B	B	B	B	A	A	A	A	A	A	B	B	A	A	A	A	B	B	A	A
401	-4.36761679213468	B	B	B	B	B	B	A	A	B	B	B	B	A	A	A	A	B	B	A	A	B	B	A	A	A	A	A	A	B	B	B	B	A	A	A	A	A	A	B	B	A	A	A	A	B	B	A	A
402	-4.0855046394265	B	B	B	B	B	B	A	A	B	B	B	B	A	A	A	A	B	B	A	A	B	B	A	A	A	A	A	A	B	B	B	B	A	A	A	A	A	A	B	B	A	A	A	A	B	B	A	A
403	-0.360002800426551	B	B	B	B	B	B	A	A	B	B	B	B	A	A	A	A	B	B	A	A	B	B	A	A	A	A	A	A	B	B	B	B	A	A	A	A	A	A	B	B	A	A	A	A	B	B	A	A
404	-4.04952812227772	B	B	B	B	B	B	A	A	B	B	B	B	A	A	A	A	B	B	A	A	B	B	A	A	A	A	A	A	B	B	B	B	A	A	A	A	A	A	B	B	NA	NA	A	B	A	B	A	A
405	-3.05690485133647	B	B	B	B	B	B	A	A	A	B	B	B	A	A	A	B	B	B	A	B	B	B	A	B	A	B	A	B	B	B	A	B	A	A	A	B	A	A	A	B	A	A	B	B	B	B	A	B
406	-2.75243260926147	B	B	B	B	B	B	A	A	A	B	B	B	A	A	A	B	B	B	A	B	A	B	A	B	A	B	A	B	A	B	A	B	A	B	A	B	A	B	A	B	A	B	B	B	A	B	A	B
407	-3.79056662514608	A	B	A	B	B	B	A	B	B	B	A	B	A	A	A	B	B	B	A	A	A	B	A	B	A	A	A	B	A	B	B	B	A	B	A	B	A	B	B	B	A	B	A	B	A	B	A	A
408	-3.88649072517248	B	B	B	B	B	B	A	A	B	B	B	B	A	A	A	A	B	B	A	A	B	B	A	A	A	A	A	A	B	B	B	B	A	A	A	A	A	A	B	B	NA	NA	A	A	B	B	A	A
411	-3.85052370887899	A	B	A	B	B	B	A	B	B	B	A	B	A	A	A	B	B	B	A	A	A	B	A	B	A	A	A	B	A	B	B	B	A	B	A	B	A	B	B	B	A	B	A	B	A	B	A	A
412	-4.17190189073172	A	B	A	B	B	B	A	B	B	B	A	B	A	A	A	B	B	B	A	A	B	B	A	B	A	A	A	B	B	B	B	B	A	A	A	B	A	B	B	B	A	B	A	B	A	B	A	A
413	-3.76477371691104	B	B	B	B	B	B	A	A	A	A	B	B	A	A	B	B	B	B	B	B	B	B	B	B	B	B	B	B	B	B	A	A	A	A	B	B	A	A	A	A	A	A	B	B	B	B	B	B
414	-3.89520147477889	B	B	B	B	B	B	A	A	A	B	B	B	A	A	A	B	B	B	A	B	B	B	A	B	A	B	A	B	B	B	A	B	A	A	A	B	A	A	A	B	A	A	A	B	B	B	A	B
415	-3.52465571235778	B	B	B	B	B	B	A	A	A	A	B	B	A	A	B	B	B	B	B	B	B	B	B	B	B	B	NA	NA	B	B	A	A	A	A	B	B	A	A	A	A	A	A	B	B	B	B	B	B
417	-3.14472984082465	A	B	A	B	B	B	NA	NA	A	B	NA	NA	A	A	A	B	B	B	A	A	B	B	A	B	A	A	A	B	B	B	B	B	A	A	A	B	A	A	B	B	NA	NA	A	A	B	B	A	A
418	-4.08156332098039	A	B	A	B	B	B	A	B	A	B	A	B	A	A	B	B	B	B	A	B	B	B	A	B	A	A	A	B	B	B	B	B	A	A	A	B	A	A	B	B	A	A	A	A	B	B	A	A
419	-3.51838231554534	B	B	B	B	B	B	A	A	A	A	B	B	A	A	B	B	B	B	B	B	B	B	B	B	B	B	B	B	B	B	A	A	A	A	B	B	A	A	A	A	A	A	B	B	B	B	B	B
420	-3.11616481230079	B	B	B	B	B	B	A	A	A	B	B	B	A	A	A	B	B	B	A	B	B	B	A	B	A	B	A	B	B	B	A	B	A	A	A	B	A	A	A	B	A	A	A	B	B	B	A	B
421	-3.59846220047415	B	B	B	B	B	B	A	A	A	B	B	B	A	A	A	B	B	B	A	B	B	B	A	B	A	B	A	B	B	B	A	B	A	A	A	B	A	A	A	B	A	A	A	B	B	B	A	B
422	-2.98944981766669	A	A	A	A	A	B	A	B	B	B	A	A	A	B	A	B	A	B	A	B	A	B	A	B	A	A	A	B	A	B	B	B	A	B	A	B	A	B	B	B	A	B	A	B	A	B	A	A
423	-3.14911643042724	A	A	A	A	A	A	A	A	B	B	A	A	A	B	A	B	A	B	A	B	A	B	A	B	A	A	A	B	A	B	B	B	A	B	A	B	A	B	B	B	A	B	A	B	A	B	A	A
424	-3.95875494986909	A	A	A	A	NA	NA	NA	NA	B	B	A	A	A	B	A	B	NA	NA	A	B	A	B	A	B	A	A	A	B	A	B	B	B	A	B	A	B	A	B	B	B	NA	NA	A	B	A	B	A	A
425	-2.461898521729	A	A	A	A	A	A	A	A	B	B	A	A	B	B	A	A	A	B	A	B	A	B	A	A	A	A	A	A	A	B	B	B	A	B	A	A	A	B	B	B	NA	NA	A	B	A	B	A	A
426	-3.10980345342516	A	A	A	A	A	A	A	A	B	B	A	A	B	B	A	A	A	B	A	B	A	B	A	A	A	A	A	A	A	B	B	B	A	B	A	A	A	B	B	B	NA	NA	A	B	A	B	A	A
427	-2.82727693873182	A	A	A	A	A	A	A	A	B	B	A	A	B	B	A	A	A	B	A	B	A	B	A	A	A	A	A	B	A	B	B	B	A	B	A	B	A	B	B	B	A	B	A	B	A	B	A	A
428	-3.18098558078673	A	A	A	A	A	A	A	A	B	B	A	A	B	B	A	A	A	B	A	B	A	B	A	A	A	A	A	A	A	B	B	B	A	B	A	A	A	B	B	B	NA	NA	A	B	A	B	A	A
429	-3.19525372402642	A	A	A	A	A	B	B	B	B	B	A	A	A	B	A	A	A	B	B	B	B	B	NA	NA	NA	NA	A	B	NA	NA	B	B	NA	NA	A	B	A	B	B	B	A	B	B	B	B	B	NA	NA
430	-3.17565674728166	A	A	A	A	A	B	A	B	B	B	A	A	A	B	A	B	A	B	NA	NA	A	B	A	B	A	A	A	B	A	B	B	B	A	B	A	B	A	B	B	B	A	B	A	B	A	B	NA	NA
431	-3.09979570124554	A	A	A	A	A	B	A	B	B	B	A	A	A	B	A	B	A	B	A	B	A	B	A	B	A	A	A	B	A	B	B	B	A	B	A	B	A	B	B	B	A	B	A	B	A	B	A	A
432	-3.58737417207307	A	A	A	A	A	A	A	A	B	B	A	A	B	B	A	A	A	A	B	B	A	A	A	A	A	A	A	A	A	A	B	B	B	B	A	A	B	B	B	B	A	B	A	B	A	B	A	A
434	-3.41863268735407	A	A	A	A	A	B	A	B	B	B	A	A	A	B	A	B	A	B	A	B	A	B	A	B	A	A	A	B	A	B	B	B	A	B	A	B	A	B	B	B	A	B	A	B	A	B	A	A
435	-3.04277233749767	A	A	A	A	A	A	A	A	B	B	A	A	B	B	A	A	A	A	B	B	A	A	A	A	A	A	A	A	A	A	B	B	B	B	A	A	B	B	B	B	A	B	A	B	A	B	A	A
437	-3.74507479158206	A	A	A	A	A	B	A	B	B	B	A	A	A	B	A	B	A	B	A	B	A	B	A	B	A	A	A	B	A	B	B	B	A	B	A	B	A	B	B	B	A	B	A	B	A	B	NA	NA
438	-4.46873123063535	A	A	A	A	B	B	B	B	B	B	A	A	A	A	B	B	B	B	A	A	B	B	B	B	A	A	B	B	B	B	B	B	A	A	B	B	A	A	B	B	A	A	A	B	A	B	A	A
439	-2.59402403573142	A	A	A	A	A	B	A	B	B	B	A	A	A	B	A	B	A	B	A	B	A	B	A	B	A	A	A	B	A	B	B	B	A	B	A	B	A	B	B	B	A	B	A	B	A	B	A	A
440	-3.9594230219431	B	B	B	B	B	B	A	A	A	B	B	B	A	A	A	B	B	B	A	B	B	B	A	B	A	B	A	B	B	B	A	B	A	A	A	B	A	A	A	B	A	A	A	B	A	B	A	B
441	-4.02044415536657	B	B	B	B	A	B	B	B	A	B	B	B	A	A	A	B	B	B	NA	NA	A	A	B	B	B	B	B	B	A	B	B	B	A	A	B	B	A	A	A	B	A	B	NA	NA	B	B	NA	NA
442	-3.80631566980811	A	B	A	B	B	B	A	B	B	B	A	B	A	A	A	B	B	B	A	A	B	B	A	B	A	A	A	B	B	B	B	B	A	A	A	B	A	A	B	B	A	A	A	A	B	B	A	A
443	-4.21858801648942	B	B	B	B	B	B	A	A	A	B	B	B	A	A	A	B	B	B	A	B	B	B	A	B	A	B	A	B	B	B	A	B	A	A	A	B	A	A	A	B	A	A	A	B	B	B	A	B
444	-4.08912762904428	B	B	B	B	B	B	A	A	A	B	B	B	A	A	A	B	B	B	A	B	B	B	A	B	A	B	A	B	B	B	A	B	A	A	A	B	A	A	A	B	A	A	A	B	A	B	A	B
445	-3.91939192677386	A	B	A	B	B	B	A	B	A	B	A	B	A	A	B	B	B	B	A	B	B	B	B	B	A	B	B	B	B	B	A	B	A	A	B	B	A	A	A	B	A	A	A	B	B	B	A	B
446	-3.76908178711822	B	B	B	B	B	B	A	A	A	A	B	B	A	A	B	B	B	B	B	B	B	B	B	B	B	B	B	B	B	B	A	A	A	A	B	B	A	A	A	B	A	A	A	B	B	B	A	B
451	-2.52762990087134	A	B	A	B	B	B	A	B	A	B	A	B	A	A	B	B	B	B	A	B	B	B	B	B	A	B	B	B	B	B	A	B	A	A	B	B	A	A	A	B	A	A	A	B	B	B	NA	NA
452	-2.79413935576777	A	B	A	B	B	B	A	B	B	B	A	B	A	A	A	B	B	B	A	A	B	B	A	B	A	A	A	B	B	B	B	B	A	A	A	B	A	A	B	B	A	A	A	A	B	B	NA	NA
453	-4.28726412579898	B	B	B	B	B	B	A	A	A	A	B	B	A	A	B	B	B	B	B	B	B	B	B	B	B	B	B	B	B	B	A	A	A	A	B	B	A	A	A	A	A	A	B	B	B	B	NA	NA
454	-4.05644745847492	A	B	A	B	B	B	A	B	A	B	B	B	A	A	B	B	B	B	A	B	B	B	B	B	A	B	B	B	A	B	A	B	A	A	B	B	A	A	A	B	A	A	A	B	B	B	A	A
455	-4.27249140068857	A	A	A	A	A	B	A	B	A	B	A	B	A	A	B	B	B	B	A	B	B	B	B	B	A	B	B	B	B	B	A	B	A	A	B	B	A	A	A	B	A	A	A	B	B	B	NA	NA
456	-4.32895013206978	A	A	A	A	A	B	A	B	A	B	A	B	A	A	B	B	B	B	A	B	A	B	B	B	A	B	B	B	A	B	A	B	A	A	B	B	A	A	A	B	A	A	A	B	B	B	NA	NA
460	-4.09279079967689	A	A	A	A	B	B	B	B	B	B	A	B	A	A	A	B	B	B	A	A	B	B	A	B	A	A	A	B	B	B	B	B	A	A	A	B	A	A	B	B	A	A	A	A	B	B	A	A
461	-4.08692902404836	A	B	A	B	B	B	A	B	A	B	A	B	A	A	B	B	B	B	A	B	B	B	B	B	A	B	B	B	B	B	A	B	A	A	B	B	A	A	A	B	A	A	A	A	B	B	NA	NA
462	-4.10167835102797	A	A	A	A	B	B	B	B	B	B	A	B	A	A	A	B	B	B	NA	NA	B	B	A	B	A	A	A	B	A	B	A	B	A	A	A	B	A	A	B	B	A	B	A	B	B	B	A	B
463	-4.13232374004099	A	B	A	B	B	B	A	B	A	B	A	B	A	A	B	B	B	B	A	B	B	B	B	B	A	B	B	B	B	B	A	B	A	A	B	B	A	A	A	B	A	A	A	B	B	B	A	B
464	-4.12723441916323	A	B	A	B	A	B	A	A	A	B	B	B	A	B	A	B	A	B	B	B	A	B	A	B	A	B	A	B	A	B	A	B	A	B	A	B	A	B	A	B	A	B	B	B	A	B	A	B
465	-3.7322328802205	A	B	A	B	B	B	A	B	B	B	A	B	A	A	A	B	B	B	A	A	B	B	B	B	A	A	B	B	B	B	B	B	A	A	B	B	A	A	B	B	A	B	A	B	A	B	A	A
467	-4.01401622925836	A	B	A	B	A	B	A	A	B	B	A	B	A	B	A	A	A	B	A	B	A	B	A	B	A	A	A	B	A	B	B	B	A	B	A	B	A	B	B	B	B	B	B	B	A	A	NA	NA
470	-3.74632276508995	A	B	A	B	A	B	A	A	B	B	A	B	A	B	A	A	A	B	A	B	A	B	A	A	A	A	A	A	A	B	B	B	A	B	A	A	A	B	B	B	A	B	A	B	A	B	A	A
474	-3.96829611504626	A	B	A	B	A	B	A	A	B	B	A	B	A	B	A	A	A	B	A	B	A	B	A	A	A	A	A	A	A	B	B	B	A	B	A	A	A	B	B	B	A	B	A	B	A	B	NA	NA
476	-4.21218760440396	A	B	A	B	B	B	A	B	B	B	B	B	A	A	A	B	B	B	A	A	B	B	B	B	A	A	B	B	B	B	B	B	A	A	B	B	A	A	B	B	A	A	A	A	B	B	NA	NA
480	-4.10883552793461	B	B	B	B	B	B	A	B	A	B	A	B	A	A	B	B	B	B	A	B	B	B	B	B	A	B	B	B	B	B	A	B	A	A	B	B	A	A	A	B	A	A	A	A	B	B	A	A
481	-3.96359896259724	B	B	B	B	B	B	A	B	A	B	A	B	A	A	B	B	B	B	A	B	B	B	B	B	A	B	B	B	B	B	A	B	A	A	B	B	A	A	A	B	A	A	A	B	B	B	A	B
482	-4.40257086822233	A	B	A	B	A	B	A	B	B	B	A	A	A	B	A	B	A	B	A	B	A	B	A	B	A	A	A	B	A	B	B	B	A	B	A	B	A	B	B	B	A	B	A	B	B	B	A	B
483	-4.38728301948114	A	A	A	A	A	B	A	B	B	B	A	B	A	B	A	A	A	B	A	B	A	B	A	A	A	A	A	A	A	B	B	B	A	B	A	A	A	B	B	B	A	B	A	B	A	B	A	A
484	-3.71113207230684	A	B	A	B	B	B	A	B	B	B	A	B	A	A	A	B	B	B	A	A	B	B	A	B	A	A	A	B	B	B	B	B	A	A	A	B	A	A	B	B	A	A	A	A	B	B	A	A
485	-4.19312459835446	A	B	A	B	B	B	A	B	B	B	A	B	A	A	A	B	B	B	A	A	B	B	A	B	A	A	A	B	A	B	B	B	A	A	B	B	A	A	B	B	A	A	A	A	B	B	A	B
487	-4.19351417502867	A	B	A	B	B	B	A	B	B	B	A	B	A	A	A	B	B	B	A	A	B	B	A	B	A	A	A	B	B	B	B	B	A	A	A	B	A	A	B	B	A	A	A	A	B	B	NA	NA
488	-4.16666688336361	A	B	A	B	B	B	A	B	B	B	A	B	A	A	A	B	B	B	A	A	B	B	A	B	A	A	A	B	B	B	B	B	A	A	A	B	A	A	B	B	A	A	A	A	B	B	NA	NA
489	-4.31693437355953	A	B	A	B	B	B	A	B	A	B	A	B	A	A	B	B	B	B	A	B	B	B	B	B	A	B	B	B	B	B	A	B	A	A	B	B	A	A	A	B	A	A	A	B	B	B	NA	NA
490	-4.07722251041105	A	B	A	B	B	B	A	B	B	B	A	B	A	A	A	B	A	B	B	B	A	B	A	B	A	A	A	B	A	B	B	B	A	B	A	B	A	B	B	B	A	B	A	B	A	B	NA	NA
491	-3.79989168465687	A	B	A	B	B	B	A	B	B	B	A	A	A	B	A	B	A	B	A	B	A	B	A	B	A	A	A	B	A	B	B	B	A	B	A	B	A	B	B	B	A	B	A	B	A	B	NA	NA
492	-3.39602489660859	A	B	A	B	A	B	A	B	B	B	A	A	A	B	A	B	A	B	A	B	A	B	A	B	A	A	A	B	A	B	B	B	A	B	A	B	A	B	B	B	A	B	A	B	A	B	A	B
493	-4.06505660335602	A	B	A	B	B	B	A	B	B	B	A	B	A	B	A	A	A	A	B	B	A	A	A	A	A	A	A	A	A	A	B	B	B	B	A	A	B	B	B	B	B	B	B	B	A	A	A	B
494	-3.19173039336286	A	B	A	B	A	B	A	B	B	B	A	A	A	B	A	B	A	B	A	B	A	B	A	B	A	A	A	B	A	B	B	B	A	B	A	B	A	B	B	B	A	B	A	B	A	B	NA	NA
495	-2.76282855318909	A	B	A	B	A	B	A	A	B	B	A	B	A	B	A	A	A	A	B	B	A	A	A	A	A	A	A	A	A	A	B	B	B	B	A	A	B	B	B	B	B	B	B	B	A	A	A	B
496	-4.08120323930657	A	B	A	B	B	B	A	B	A	B	A	B	A	A	B	B	B	B	A	B	B	B	B	B	A	B	B	B	B	B	A	B	A	A	B	B	A	A	A	B	A	A	A	B	B	B	NA	NA
497	-4.19256745333655	A	B	A	B	B	B	A	B	B	B	A	B	A	A	A	B	B	B	A	A	B	B	B	B	A	B	B	B	B	B	A	B	A	A	B	B	A	A	A	A	A	A	B	B	B	B	B	B
498	-2.86187563616192	A	B	A	B	B	B	A	B	A	B	B	B	A	A	B	B	B	B	A	B	B	B	B	B	A	B	B	B	B	B	A	B	A	A	B	B	A	A	A	B	A	A	A	B	B	B	A	B
499	-3.02964198989593	A	B	A	B	A	B	A	A	A	B	A	B	A	A	B	B	B	B	A	B	B	B	B	B	A	B	B	B	B	B	A	B	A	A	B	B	A	A	A	B	A	A	A	B	B	B	NA	NA
501	-3.95230800966212	A	B	A	B	B	B	A	B	B	B	A	B	A	A	A	B	B	B	A	A	B	B	B	B	A	B	B	B	B	B	A	B	A	A	A	B	A	A	A	B	A	A	A	B	B	B	A	B
502	-4.02505996859958	A	B	A	B	A	B	A	A	B	B	B	B	A	B	A	A	A	B	A	B	A	B	A	A	A	A	A	A	B	B	B	B	A	B	A	A	A	B	A	B	A	A	B	B	B	B	NA	NA
503	-3.96341001568023	A	B	A	B	B	B	A	B	A	B	A	B	A	A	B	B	B	B	A	B	B	B	B	B	A	B	B	B	B	B	A	B	A	A	B	B	A	A	A	B	A	A	A	B	B	B	NA	NA
505	-3.06198622259861	A	A	A	A	A	B	A	B	B	B	A	A	A	B	A	B	A	B	A	B	A	B	A	B	A	A	A	B	A	B	B	B	A	B	A	B	A	B	B	B	A	B	A	B	A	B	NA	NA
506	-3.049088749122	A	B	A	B	B	B	A	B	A	B	A	B	A	A	B	B	B	B	A	B	B	B	B	B	A	B	B	B	B	B	A	B	A	A	B	B	A	A	A	B	A	A	A	B	B	B	A	A
507	-3.78290240597464	A	A	A	A	A	B	A	B	B	B	A	A	A	B	A	B	A	B	A	B	A	B	A	B	A	A	A	B	A	B	B	B	A	B	A	B	A	B	B	B	A	B	A	B	A	B	A	A
508	-3.43536650661266	A	B	A	B	B	B	A	B	A	B	B	B	A	A	B	B	B	B	A	B	B	B	B	B	A	B	B	B	B	B	A	B	A	A	B	B	A	A	A	B	A	A	A	B	B	B	NA	NA
509	-3.45621415535799	A	B	A	B	B	B	A	B	A	B	B	B	A	A	B	B	B	B	A	B	B	B	B	B	A	A	A	B	A	B	B	B	A	B	A	B	A	B	B	B	A	B	A	B	A	B	NA	NA
510	-4.2143138974244	A	B	A	B	B	B	A	B	A	B	A	B	A	A	B	B	B	B	A	B	B	B	B	B	A	B	B	B	B	B	A	B	A	A	B	B	A	A	A	B	A	A	A	B	B	B	NA	NA
511	-3.03957273659277	A	B	A	B	B	B	A	B	A	B	A	B	A	A	B	B	B	B	A	B	B	B	B	B	A	B	B	B	B	B	A	B	A	A	B	B	A	A	A	B	A	A	A	B	B	B	NA	NA
513	-3.55388302664387	A	B	A	B	B	B	A	B	A	B	A	B	A	A	B	B	B	B	A	B	B	B	B	B	A	B	B	B	B	B	A	B	A	A	B	B	A	A	A	B	A	A	A	B	B	B	NA	NA
514	-3.37318794991272	B	B	B	B	B	B	A	A	B	B	B	B	A	A	A	A	B	B	A	A	B	B	A	A	A	A	A	A	B	B	B	B	A	A	A	A	A	A	B	B	A	A	A	A	B	B	NA	NA
515	-3.53756725715268	B	B	B	B	B	B	A	A	B	B	B	B	A	A	A	A	B	B	A	A	B	B	A	A	A	A	A	A	B	B	B	B	A	A	A	A	A	A	B	B	A	A	A	A	B	B	NA	NA
516	-3.83122969386706	A	B	A	B	A	B	A	A	B	B	B	B	A	A	A	B	B	B	A	B	B	B	A	B	A	B	A	B	B	B	A	B	A	A	A	B	A	A	A	B	A	A	A	B	B	B	A	B
518	-4.14069655254641	A	B	A	B	A	B	A	A	A	B	A	B	A	B	A	B	A	B	B	B	A	B	A	B	A	B	A	B	A	B	A	B	A	B	A	A	B	B	B	B	B	B	B	B	A	A	NA	NA
519	-4.06774020292624	A	B	A	B	A	B	A	A	A	B	A	B	A	B	A	B	A	B	B	B	A	B	A	B	A	B	A	B	A	B	A	B	A	B	A	A	B	B	B	B	A	B	A	B	A	B	NA	NA
521	-4.13142617214745	B	B	B	B	B	B	A	A	A	A	B	B	A	A	B	B	B	B	B	B	B	B	B	B	B	B	B	B	B	B	A	A	A	A	B	B	A	A	A	A	A	A	B	B	B	B	A	B
523	-3.31680875205302	A	B	A	B	A	B	A	A	A	B	B	B	A	A	B	B	B	B	B	B	B	B	B	B	B	B	B	B	B	B	A	A	A	A	B	B	A	A	A	B	A	A	B	B	B	B	NA	NA
524	-3.1437172265618	A	B	A	B	A	B	A	A	A	B	B	B	A	A	B	B	B	B	B	B	B	B	B	B	B	B	B	B	B	B	A	A	A	A	B	B	A	A	A	A	A	A	B	B	B	B	B	B
530	-3.21932250841934	A	B	A	B	A	B	A	A	A	B	B	B	A	A	B	B	B	B	B	B	B	B	B	B	B	B	B	B	B	B	A	A	A	A	B	B	A	A	A	A	A	A	B	B	B	B	B	B
531	-4.20352241682258	A	A	A	A	A	A	A	A	B	B	A	A	B	B	A	A	A	A	B	B	A	A	A	A	A	A	A	A	A	A	B	B	B	B	A	A	B	B	B	B	B	B	B	B	A	A	A	B
532	-4.31412013378904	A	A	A	A	A	B	A	B	B	B	A	B	A	B	A	A	A	B	A	B	A	B	A	A	A	A	A	A	A	B	B	B	A	B	A	A	A	B	B	B	NA	NA	A	B	A	B	A	A
533	-3.73479982958885	A	B	A	B	A	B	A	A	A	B	A	B	A	B	A	B	A	B	B	B	A	B	A	B	A	B	A	B	A	B	A	B	A	B	A	B	A	B	B	B	A	B	A	B	A	B	A	B
534	-4.28923209592276	A	A	A	A	A	B	A	B	B	B	A	B	A	B	A	A	A	B	A	B	A	B	A	A	A	A	A	A	A	B	B	B	A	B	A	A	A	B	B	B	NA	NA	A	B	A	B	A	A
536	-1.11856472052499	NA	NA	B	B	NA	NA	A	A	A	A	B	B	A	A	A	B	B	B	A	B	B	B	A	B	A	B	A	B	A	B	A	B	A	A	A	B	A	A	A	B	NA	NA	A	B	B	B	NA	NA
537	-2.79567150594602	A	B	A	B	A	B	A	A	A	B	A	B	A	B	A	B	A	B	B	B	A	B	A	B	A	B	A	B	A	B	A	B	A	B	A	B	A	B	A	B	A	B	B	B	A	B	A	B
539	-3.71816940539131	A	B	A	B	A	B	A	A	A	B	A	B	A	B	A	B	A	B	B	B	A	B	A	B	A	B	A	B	A	B	A	B	A	B	A	B	A	B	A	B	A	B	B	B	A	B	A	B
540	-4.24492004391245	B	B	B	B	B	B	A	A	A	B	B	B	A	A	A	A	B	B	A	A	B	B	A	A	A	A	A	A	B	B	B	B	A	A	A	A	A	A	B	B	A	A	A	A	B	B	A	A
541	-4.14909589106797	A	B	A	B	A	B	A	A	A	B	A	B	A	B	A	B	A	B	B	B	A	B	A	B	A	B	A	B	A	B	A	B	A	B	A	B	A	B	B	B	NA	NA	A	B	A	B	A	A
543	-3.85588243003604	A	A	A	A	A	B	A	B	B	B	A	A	A	B	A	B	A	B	A	B	A	B	A	B	A	A	A	B	A	B	B	B	A	B	A	B	A	B	A	B	A	A	A	B	B	B	A	B
545	-3.8059084550742	A	A	A	A	A	B	A	B	B	B	A	A	A	B	A	B	A	B	A	B	A	B	A	B	A	A	A	B	A	B	B	B	A	B	A	B	A	B	NA	NA	A	A	A	B	B	B	A	B
546	-3.22659990520736	A	B	A	B	B	B	A	B	A	B	A	B	A	A	B	B	B	B	A	B	B	B	B	B	A	B	B	B	B	B	A	B	A	A	B	B	A	A	NA	NA	A	A	A	B	B	B	A	B
547	-3.43264866001311	A	A	A	A	A	B	A	B	B	B	A	A	A	B	A	B	A	B	A	B	A	B	A	B	A	A	A	B	A	B	B	B	A	B	A	B	A	B	A	B	A	A	A	B	B	B	A	B
549	-4.29194575017007	B	B	B	B	B	B	A	A	A	A	B	B	A	A	A	B	B	B	A	B	B	B	A	B	A	B	A	B	B	B	A	B	A	A	A	B	A	A	A	B	A	A	A	B	B	B	A	B
550	-4.52917360326172	B	B	B	B	B	B	A	A	A	B	B	B	A	A	A	A	B	B	A	A	B	B	A	A	A	A	A	A	B	B	B	B	A	A	A	A	A	A	B	B	A	A	A	A	B	B	A	A
551	-3.80057962156913	A	A	A	A	A	B	A	B	B	B	A	A	A	B	A	B	A	B	A	B	A	B	A	B	A	A	A	B	A	B	B	B	A	B	A	B	A	B	A	B	A	A	A	B	B	B	A	B
552	-2.75434833571102	A	A	A	A	A	B	A	B	B	B	A	A	A	B	A	B	A	B	A	B	A	B	A	B	A	A	A	B	A	B	B	B	A	B	A	B	A	B	A	B	A	A	A	B	B	B	A	B
553	-2.44673481108923	A	A	A	A	A	A	A	A	B	B	A	A	B	B	A	A	A	A	B	B	A	A	A	A	A	A	A	A	A	A	B	B	B	B	A	A	B	B	A	B	A	B	B	B	A	B	A	B
554	-4.06914988984878	A	A	A	A	A	B	A	B	B	B	A	A	A	B	A	B	A	B	A	B	A	B	A	B	A	A	A	B	A	B	B	B	A	B	A	B	A	B	A	B	A	A	A	B	B	B	A	B
555	-3.7431960814487	A	A	A	A	B	B	B	B	B	B	A	A	A	A	B	B	B	B	A	A	B	B	B	B	A	A	B	B	B	B	B	B	A	A	B	B	A	A	B	B	A	A	A	A	B	B	A	A
556	-4.12332886692635	B	B	B	B	B	B	A	A	A	B	B	B	A	A	B	B	B	B	A	B	B	B	B	B	A	B	B	B	B	B	A	B	A	A	B	B	A	A	A	A	A	A	B	B	B	B	A	B
557	-4.20216124701935	A	B	A	B	B	B	A	B	B	B	A	B	A	A	A	B	B	B	A	A	B	B	B	B	A	A	B	B	B	B	B	B	A	A	B	B	A	A	A	B	A	A	A	B	B	B	B	B
558	-4.02391060635092	A	B	A	B	B	B	A	B	B	B	A	B	A	A	B	B	B	B	A	A	B	B	B	B	A	A	B	B	B	B	B	B	A	A	B	B	A	A	A	B	A	A	A	B	B	B	B	B
559	-4.22696059353245	B	B	B	B	B	B	A	A	B	B	B	B	A	A	A	B	B	B	A	A	B	B	B	B	A	A	B	B	B	B	B	B	A	A	B	B	A	A	A	B	A	A	A	B	B	B	B	B
560	-4.00311571709981	B	B	B	B	B	B	A	A	B	B	B	B	A	A	A	B	B	B	A	A	B	B	A	B	A	A	A	B	B	B	B	B	A	A	A	B	A	A	NA	NA	A	A	A	B	B	B	A	B
561	-4.03630944372444	B	B	B	B	B	B	A	A	B	B	B	B	A	A	A	A	B	B	A	A	B	B	A	B	A	A	A	B	B	B	B	B	A	A	A	B	A	A	A	B	A	A	A	B	B	B	A	B
562	-3.39602489660859	B	B	B	B	B	B	A	A	B	B	B	B	A	A	A	B	B	B	A	A	B	B	A	B	A	A	A	B	B	B	B	B	A	A	A	B	A	A	A	B	A	A	A	B	B	B	A	B
563	-3.99051644402823	B	B	B	B	B	B	A	A	A	B	B	B	A	A	A	B	B	B	A	B	B	B	B	B	A	B	B	B	B	B	A	B	A	A	B	B	A	A	A	B	A	A	A	B	B	B	A	A
564	-4.14525857696561	A	B	A	B	B	B	A	B	B	B	A	B	A	A	B	B	B	B	A	A	B	B	B	B	A	A	B	B	B	B	B	B	A	A	B	B	A	A	A	B	A	A	A	B	B	B	B	B
565	-4.07062884405143	B	B	B	B	B	B	A	A	A	B	B	B	A	A	A	B	B	B	A	B	B	B	B	B	A	B	B	B	B	B	A	B	A	A	B	B	A	A	A	B	A	A	A	B	B	B	A	A
566	-3.74327452351193	B	B	B	B	B	B	A	A	A	B	B	B	A	B	A	B	A	B	A	B	A	B	A	B	A	A	A	B	A	B	B	B	A	B	A	B	A	B	B	B	A	B	A	B	A	B	A	A
590	-3.72007657276814	A	B	A	B	A	B	A	A	B	B	A	B	A	B	A	A	A	B	A	B	A	B	A	A	A	A	A	A	A	B	B	B	A	B	A	A	A	B	B	B	A	B	A	B	A	B	A	A
591	-3.20139712432045	A	B	A	B	A	B	A	A	B	B	A	B	A	B	A	A	A	B	A	B	A	B	A	A	A	A	A	A	A	B	A	B	A	B	A	A	A	B	NA	NA	A	B	A	B	A	B	A	A
592	-3.50980715547651	A	A	A	A	A	B	A	B	B	B	A	A	A	B	A	B	NA	NA	A	B	A	B	A	B	A	A	A	B	A	B	B	B	A	B	A	B	A	B	B	B	A	B	A	B	A	B	A	A
593	-4.098851307028	A	A	A	A	A	B	A	B	B	B	A	A	A	B	A	B	A	B	A	B	A	B	A	B	A	A	A	B	A	B	B	B	A	B	A	B	A	B	B	B	A	B	A	B	A	B	A	A
594	-3.27091163941048	A	B	A	B	A	B	A	A	B	B	B	B	A	B	A	A	A	B	A	B	A	B	A	B	A	A	A	B	A	B	B	B	A	B	A	B	A	B	B	B	A	B	A	B	A	B	A	A
595	-4.04375512696868	A	B	A	B	A	B	A	A	A	B	A	B	A	B	A	B	A	B	B	B	A	B	A	B	A	B	A	B	A	B	A	B	A	B	A	B	A	B	A	B	A	B	B	B	A	B	A	A
596	-2.41973551801754	A	A	A	A	A	B	A	B	B	B	A	A	B	B	A	A	A	A	A	B	A	B	A	A	A	A	A	A	A	B	B	B	A	B	A	A	A	B	B	B	NA	NA	A	B	A	B	A	A
597	-2.02486666635806	A	A	A	A	A	A	A	A	B	B	A	A	B	B	A	A	A	A	A	B	B	B	A	B	A	B	NA	NA	B	B	A	B	A	A	A	B	A	A	B	B	NA	NA	A	B	A	B	A	A
598	-2.79253176190131	A	A	A	A	A	B	A	B	B	B	A	A	B	B	A	A	A	A	A	B	A	B	A	A	A	A	A	A	A	B	B	B	A	B	A	A	A	B	B	B	NA	NA	A	B	A	B	A	A
599	-3.0533089811241	B	B	B	B	B	B	A	A	A	A	B	B	A	A	B	B	B	B	B	B	B	B	B	B	B	B	B	B	B	B	A	A	A	A	A	B	B	B	B	B	B	B	B	B	A	A	A	A
600	-2.99618320032566	A	B	A	B	A	B	A	A	A	B	A	B	A	B	A	B	A	B	B	B	A	B	A	B	A	B	A	B	A	B	A	B	A	B	A	A	B	B	B	B	B	B	B	B	A	A	A	A
601	-4.05207803048417	A	B	A	B	B	B	A	B	A	B	A	B	A	B	A	A	A	A	A	B	A	B	A	A	A	A	A	A	A	B	B	B	A	B	A	A	A	B	B	B	NA	NA	A	B	A	B	A	A
603	-3.11693964655076	A	B	A	B	A	B	A	A	A	B	A	B	A	B	A	B	A	B	B	B	A	B	A	B	A	B	A	B	A	B	A	B	A	B	A	A	B	B	B	B	B	B	B	B	A	A	A	A
604	-3.60584353905809	A	A	A	A	A	B	A	B	B	B	A	A	B	B	A	A	A	A	A	B	A	B	A	A	A	A	A	A	A	B	B	B	A	B	A	A	A	B	B	B	NA	NA	A	B	A	B	A	A
605	-3.30535136944662	B	B	B	B	B	B	A	A	A	A	B	B	A	A	B	B	B	B	B	B	B	B	B	B	B	B	B	B	B	B	A	A	A	A	A	B	A	B	B	B	B	B	B	B	A	A	A	A
606	-2.95077039598922	B	B	B	B	B	B	A	A	A	A	B	B	A	A	B	B	B	B	B	B	B	B	A	B	A	B	A	B	A	B	A	B	A	B	A	A	B	B	B	B	B	B	B	B	A	A	A	A
608	-3.23261498313478	A	A	A	A	A	A	A	A	B	B	A	A	B	B	A	A	A	A	A	B	A	B	A	A	A	A	A	A	A	B	B	B	A	B	A	A	A	B	B	B	NA	NA	A	B	A	B	A	A
610	-3.17580163284828	A	B	A	B	B	B	A	B	B	B	A	B	A	A	A	A	B	B	A	A	B	B	A	A	A	A	A	A	A	B	B	B	A	B	A	A	A	B	B	B	NA	NA	A	B	A	B	A	A
611	-2.86618884844268	A	B	A	B	B	B	A	B	B	B	A	B	A	A	A	A	A	B	A	B	A	B	A	A	A	A	A	A	A	B	B	B	A	B	A	A	A	B	B	B	NA	NA	A	B	A	B	A	A
612	-2.95501390303805	B	B	B	B	B	B	A	A	A	B	B	B	A	A	A	B	B	B	A	B	B	B	A	B	A	B	A	B	A	B	A	B	A	B	A	B	A	B	A	B	A	B	B	B	A	B	A	B
615	-2.87934168338282	A	A	A	A	A	B	A	B	B	B	A	A	A	B	A	A	A	B	A	B	A	B	A	A	A	A	A	A	A	B	A	B	A	B	A	A	A	B	NA	NA	NA	NA	A	B	A	B	A	A
616	-3.85636632365925	A	B	A	B	A	B	A	A	B	B	A	B	A	B	A	A	A	B	A	B	A	B	A	A	A	A	A	A	B	B	A	B	A	A	A	A	A	A	NA	NA	NA	NA	A	A	B	B	A	A
618	-4.08621741569334	A	B	A	B	A	B	A	A	A	B	A	B	A	B	A	B	A	B	B	B	A	B	A	B	A	A	A	B	B	B	B	B	A	A	A	B	A	A	B	B	A	A	A	A	B	B	A	A
619	-3.78290240597464	A	B	A	B	A	B	A	A	A	B	A	B	A	B	A	B	A	B	B	B	A	B	A	B	A	A	A	B	B	B	B	B	A	A	A	B	A	A	B	B	A	A	A	A	B	B	A	A
623	-3.28027477407336	A	B	A	B	A	B	A	A	A	B	A	B	A	B	A	B	A	B	B	B	A	B	A	B	A	B	A	B	A	B	A	B	A	B	A	B	A	B	A	B	A	B	B	B	A	B	NA	NA
624	-3.14207646107328	B	B	B	B	B	B	A	A	A	B	B	B	A	A	A	B	B	B	A	B	B	B	A	B	A	B	A	B	B	B	A	B	A	A	A	B	A	A	A	B	A	A	A	B	B	B	A	B
625	-3.18336476106531	B	B	B	B	B	B	A	A	A	B	B	B	A	B	A	B	A	B	B	B	A	B	A	B	A	B	A	B	A	B	A	B	A	B	A	B	A	B	A	B	A	B	B	B	A	B	A	B
626	-3.87168966568552	B	B	B	B	B	B	A	A	A	B	B	B	A	A	A	B	B	B	A	B	A	B	A	B	A	B	A	A	B	B	A	B	A	A	A	B	A	A	A	B	A	A	A	B	B	B	A	B
627	-4.06863106371432	A	B	A	B	A	B	A	A	B	B	A	B	A	B	A	A	A	B	A	B	A	B	A	A	A	A	A	A	B	B	B	B	A	A	A	A	A	A	B	B	A	B	A	A	B	B	A	A
629	-3.15264501259966	A	B	A	B	A	B	A	A	A	B	A	B	A	B	A	B	A	B	B	B	A	B	A	B	A	B	A	B	B	B	A	B	A	A	A	B	A	A	B	B	A	A	A	A	B	B	A	A
630	-3.92500250768098	A	B	A	B	A	B	A	A	A	B	A	B	A	B	A	B	A	B	B	B	A	B	A	B	A	B	A	B	B	B	A	B	A	A	A	B	A	A	B	B	A	A	A	A	B	B	A	A
635	-4.15460653928362	A	A	A	A	A	A	A	A	B	B	A	A	B	B	A	A	A	A	B	B	A	A	A	A	A	A	A	A	A	A	B	B	B	B	A	A	B	B	B	B	B	B	B	B	A	A	A	A
636	-3.66105508485338	A	A	A	A	A	A	A	A	A	B	A	A	B	B	A	A	A	A	B	B	A	A	A	A	A	A	A	A	A	A	B	B	B	B	A	A	B	B	B	B	B	B	B	B	A	B	NA	NA
637	-3.04894096079035	A	B	A	B	A	B	A	A	A	B	A	B	A	B	A	B	A	B	B	B	A	B	A	B	A	B	A	B	A	B	A	B	A	B	A	B	A	B	A	B	A	B	B	B	A	B	A	B
638	-3.87482957787972	A	B	A	B	A	B	A	A	A	B	A	B	A	B	A	B	A	B	B	B	A	B	A	B	A	B	A	B	A	B	A	B	A	B	A	B	A	B	A	B	A	B	B	B	A	B	A	B
639	-3.8819549713396	A	B	A	B	A	B	A	A	A	B	A	B	A	B	A	B	A	B	B	B	A	B	A	B	A	B	A	B	A	B	A	B	A	B	A	B	A	B	A	B	A	B	B	B	A	B	A	B
640	-3.82904633685318	A	B	A	B	A	B	A	A	A	B	A	B	A	B	A	B	A	B	B	B	A	B	A	B	A	B	A	B	A	B	A	B	A	B	A	B	A	B	A	B	A	B	B	B	A	B	A	B
641	-2.81476536150445	A	A	A	A	A	A	A	A	B	B	A	A	B	B	A	A	A	A	B	B	A	A	A	A	A	A	A	A	A	A	B	B	B	B	A	A	B	B	B	B	B	B	B	B	A	A	A	A
642	-3.3849802956513	A	B	A	B	B	B	A	B	B	B	A	B	A	A	A	B	B	B	A	A	B	B	A	B	A	A	A	B	B	B	B	B	A	A	A	B	A	A	B	B	A	A	A	A	B	B	A	A
647	-3.89486965674525	A	A	A	A	A	A	A	A	B	B	A	A	B	B	A	A	A	A	B	B	A	A	A	A	A	A	A	A	A	A	B	B	B	B	A	A	B	B	B	B	B	B	B	B	A	A	A	A
648	-3.82503644122135	A	B	A	A	A	A	A	A	B	B	A	A	B	B	A	A	A	A	B	B	A	B	A	A	A	A	A	B	A	A	B	B	B	B	A	A	B	B	B	B	B	B	B	B	A	A	A	A
649	-3.83998055767834	A	B	A	B	B	B	A	B	A	B	A	B	A	A	B	B	B	B	A	B	B	B	B	B	A	B	A	B	B	B	A	B	A	A	A	B	A	A	A	B	A	A	A	B	B	B	A	B
650	-3.70876072369032	A	B	A	B	B	B	A	B	B	B	A	B	A	A	A	B	B	B	A	A	A	B	A	B	A	A	A	B	B	B	B	B	A	A	A	B	A	A	B	B	A	A	A	A	B	B	A	A
651	-3.31565552523153	A	B	A	B	B	B	A	B	B	B	A	B	A	A	A	B	B	B	A	A	B	B	A	B	A	A	A	B	B	B	B	B	A	A	A	B	A	A	B	B	A	A	A	A	B	B	A	A
652	-3.98272338766854	A	B	A	B	A	B	A	A	A	B	A	B	A	B	A	B	A	B	B	B	A	B	A	B	A	B	A	B	A	B	A	B	A	B	A	B	A	B	B	B	B	B	A	B	A	B	A	A
653	-3.03012725919912	A	B	A	B	A	B	A	A	A	B	A	B	A	B	A	B	A	B	B	B	A	B	A	B	A	B	A	B	A	B	A	B	A	B	A	B	A	B	B	B	B	B	A	B	A	B	A	A
654	-2.66189869296044	B	B	B	B	B	B	A	A	B	B	B	B	A	A	A	A	B	B	A	A	B	B	A	A	A	A	A	A	B	B	B	B	A	A	A	A	A	A	B	B	A	B	A	A	B	B	A	A
655	-3.93861978150268	A	B	A	B	A	B	A	A	A	B	A	B	A	B	A	B	A	B	B	B	A	B	A	B	A	B	A	B	A	B	A	B	A	B	A	B	A	B	A	B	A	B	B	B	A	B	A	B
656	-4.11427729656159	B	B	B	B	B	B	A	A	A	B	B	B	A	A	A	B	B	B	A	B	B	B	A	B	A	B	A	B	B	B	A	B	A	A	A	B	A	A	A	B	A	A	A	B	B	B	A	B
659	-2.71982828625433	B	B	B	B	B	B	A	A	B	B	B	B	A	A	A	A	B	B	A	A	B	B	A	A	A	A	A	B	B	B	B	B	A	A	A	A	A	A	B	B	B	B	A	B	A	B	A	A
660	-4.13455957742262	A	B	A	B	A	B	A	A	B	B	A	B	A	B	A	A	A	B	A	B	A	B	A	A	A	A	A	A	A	B	B	B	A	B	A	A	A	B	B	B	B	B	B	B	A	A	A	A
661	-4.26297287880537	A	B	A	B	A	B	A	A	B	B	A	B	A	A	A	A	B	B	A	A	B	B	A	A	A	A	A	A	B	B	B	B	A	A	A	B	A	A	B	B	A	A	A	A	B	B	A	A
662	-4.15539677370485	A	B	A	B	B	B	A	B	A	B	B	B	A	A	B	B	B	B	A	A	B	B	B	B	A	A	A	B	B	B	B	B	A	A	A	B	A	A	B	B	A	A	A	A	B	B	A	A
663	-4.1197835861617	B	B	B	B	B	B	A	A	A	B	B	B	A	A	B	B	B	B	A	A	B	B	A	B	A	A	B	B	B	B	B	B	A	A	B	B	A	A	B	B	A	A	A	A	B	B	A	A
665	-3.24960595430691	B	B	B	B	B	B	A	A	B	B	B	B	A	A	A	A	B	B	A	A	B	B	A	A	A	A	A	A	B	B	B	B	A	A	A	A	A	B	B	B	B	B	B	B	A	A	A	A
671	-4.17394343728438	A	A	A	A	A	A	A	A	A	B	A	A	B	B	A	A	A	A	B	B	A	B	A	A	A	A	A	B	A	A	B	B	B	B	A	B	A	B	A	B	A	A	A	B	B	B	A	B
672	-3.22948986066779	A	A	A	A	A	B	A	B	B	B	A	A	A	B	A	A	A	A	B	B	A	A	A	A	A	A	A	A	A	A	B	B	B	B	A	B	A	B	A	B	A	A	A	B	B	B	NA	NA
673	-4.15350998930084	B	B	B	B	B	B	A	A	A	A	B	B	A	A	B	B	B	B	B	B	B	B	B	B	B	B	A	B	B	B	A	A	A	A	A	B	A	A	A	A	A	A	B	B	A	B	A	B
675	-4.33219599532464	B	B	B	B	B	B	A	A	A	A	B	B	A	A	B	B	B	B	B	B	B	B	B	B	B	B	B	B	B	B	A	A	A	A	B	B	A	A	A	A	A	A	B	B	A	B	A	B
676	-4.32895013206978	A	B	A	B	A	B	A	A	A	B	A	B	A	B	A	B	A	B	B	B	A	B	A	B	A	B	A	B	A	B	A	B	A	A	B	B	A	A	A	B	A	A	A	A	B	B	A	A
677	-4.34356613238612	A	A	A	A	B	B	B	B	B	B	A	A	A	A	B	B	B	B	A	A	B	B	B	B	B	B	B	B	B	B	A	A	A	A	B	B	A	A	A	A	A	A	B	B	A	B	A	B
678	-2.98019281301833	B	B	B	B	B	B	A	A	A	A	B	B	A	A	B	B	B	B	B	B	B	B	B	B	B	B	B	B	B	B	A	A	A	A	B	B	A	A	A	A	A	A	B	B	A	B	A	B
679	-4.43974310553999	A	B	A	B	B	B	A	B	A	B	A	B	A	A	B	B	B	B	A	B	B	B	B	B	A	B	B	B	B	B	A	B	A	A	B	B	A	A	A	B	A	A	A	B	A	B	A	A
681	-3.97081161087252	A	A	A	A	B	B	B	B	B	B	A	A	A	A	B	B	B	B	A	A	B	B	B	B	A	A	B	B	B	B	B	B	A	A	B	B	A	A	B	B	A	A	A	A	B	B	A	A
682	-3.97432743542362	A	B	A	B	B	B	A	B	A	B	A	B	A	A	B	B	B	B	A	B	B	B	B	B	A	B	B	B	B	B	A	B	A	A	B	B	A	A	A	B	A	A	A	B	B	B	A	B
683	-4.01258416391415	B	B	B	B	B	B	A	A	B	B	B	B	A	A	A	A	B	B	A	A	B	B	A	A	A	A	A	A	B	B	B	B	A	A	A	A	A	A	B	B	A	A	NA	NA	B	B	A	A
684	-2.72376342767478	A	B	A	B	B	B	A	B	A	B	A	B	A	A	B	B	B	B	A	B	B	B	B	B	A	B	B	B	B	B	A	B	A	A	B	B	A	A	A	A	A	A	B	B	B	B	NA	NA
685	-4.03702787975578	A	B	A	B	B	B	A	B	A	B	A	B	A	A	B	B	B	B	A	B	B	B	B	B	B	B	NA	NA	B	B	A	A	A	A	B	B	A	A	A	A	A	A	B	B	B	B	A	B
686	-4.12129715282495	B	B	B	B	B	B	A	A	A	B	B	B	A	A	A	B	B	B	A	B	B	B	A	B	A	B	A	B	B	B	A	B	A	A	A	B	A	A	B	B	A	A	A	A	B	B	A	A
687	-4.32514606849075	B	B	B	B	B	B	A	A	A	B	B	B	A	A	A	B	B	B	A	B	B	B	A	B	A	B	A	B	B	B	A	B	A	A	A	B	A	A	B	B	A	A	A	A	B	B	A	A
688	-4.06766588197425	A	B	A	B	B	B	NA	NA	A	B	A	B	A	A	NA	NA	B	B	A	B	B	B	B	B	NA	NA	NA	NA	A	B	A	B	A	A	B	B	A	A	NA	NA	NA	NA	B	B	B	B	NA	NA
689	-3.99370069482035	A	B	A	B	B	B	A	B	A	B	A	B	A	A	A	B	B	B	A	B	B	B	A	A	A	A	A	A	B	B	B	B	A	A	A	A	A	A	B	B	A	A	A	A	B	B	A	A
690	-3.96037563141016	A	B	A	B	B	B	A	B	B	B	A	B	A	A	A	B	B	B	A	A	B	B	A	B	A	A	A	B	B	B	B	B	A	A	A	B	A	A	B	B	A	A	A	A	B	B	A	A
691	-3.76856410951357	A	B	A	B	B	B	A	B	A	B	B	B	A	A	B	B	B	B	A	B	B	B	B	B	A	B	B	B	B	B	A	B	A	A	B	B	A	A	A	A	A	A	B	B	B	B	A	B
692	-4.15075643986031	A	A	A	A	A	B	A	B	B	B	A	A	A	B	A	B	A	B	A	B	A	B	A	B	A	A	A	B	A	B	B	B	A	B	A	B	A	B	A	B	A	B	A	B	B	B	A	B
694	-4.05169264179804	B	B	B	B	B	B	A	A	A	B	B	B	A	A	A	B	B	B	A	A	B	B	A	A	A	A	A	A	B	B	B	B	A	A	A	A	A	A	B	B	A	A	A	A	B	B	A	A
695	-2.64035719308976	A	B	A	B	B	B	A	B	A	B	A	B	A	A	A	B	B	B	A	A	B	B	A	B	A	A	A	B	B	B	B	B	A	A	A	B	A	A	B	B	A	A	A	A	B	B	A	A
696	-4.17770960608318	A	B	A	B	B	B	A	B	A	B	A	B	A	A	B	B	B	B	A	B	B	B	A	B	A	A	A	B	B	B	B	B	A	A	A	B	A	A	B	B	A	A	A	A	B	B	A	A
697	-3.770925614639	B	B	B	B	B	B	A	A	B	B	B	B	A	A	A	A	B	B	A	A	B	B	A	A	A	A	A	A	B	B	B	B	A	A	A	A	A	A	B	B	A	A	A	A	B	B	A	A
698	-4.04875245769949	A	B	A	B	B	B	A	B	A	B	A	B	A	A	B	B	B	B	A	B	B	B	B	B	A	B	NA	NA	B	B	A	B	A	A	B	B	A	A	A	B	A	A	A	B	B	B	A	B
699	-2.49094120535679	A	B	A	B	B	B	A	B	A	B	B	B	A	A	B	B	B	B	A	B	B	B	B	B	A	B	B	B	B	B	A	B	A	A	B	B	A	A	A	B	A	A	A	B	B	B	A	B
700	-3.9923767597988	A	B	A	B	B	B	A	B	A	B	A	B	A	A	B	B	B	B	A	B	B	B	B	B	A	B	B	B	B	B	A	B	A	A	B	B	A	A	A	B	A	A	A	B	B	B	A	B
701	-2.89514618937599	A	A	A	A	A	B	A	B	B	B	A	A	A	B	A	B	A	B	A	B	A	B	A	B	A	A	A	B	A	B	B	B	A	B	A	B	A	B	B	B	A	A	A	A	B	B	A	A
[truncated: 2,352 more columns]
